# Supplementary material for: Sildenafil-evoked photoreceptor oxidative stress in vivo is unrelated to impaired visual performance in mice
Source: PLoS One. 2021 Mar 4;16(3):e0245161. doi: 10.1371/journal.pone.0245161 (PMC7932139; doi:10.1371/journal.pone.0245161)
Supplement: S1 File — The supplement file contains additional details about the statistical methods used, supplemental tables, supplemental figures, and code for all analyses. (ZIP) [file pone.0245161.s001.zip]

Archive with 3 entries (3 files):
- AnalysisCode.zip
- Berkowitz Sildenafil PLoS One Supplement.docx
- README.txt
