# Supplementary material for: Sildenafil-evoked photoreceptor oxidative stress in vivo is unrelated to impaired visual performance in mice
Source: PLoS One. 2021 Mar 4;16(3):e0245161. doi: 10.1371/journal.pone.0245161 (PMC7932139; doi:10.1371/journal.pone.0245161)
Supplement: S2 File — This file contains the summary data and code needed to generate Figs 3 and 7. (ZIP) [file pone.0245161.s002.zip]

Archive with 4 entries (4 files):
- figure3_figure7.R
- figure3_figure7_data.txt
- figure3_figure7_data_description.txt
- FigureS1_figureS7.R
