# Supplementary material for: Sildenafil-evoked photoreceptor oxidative stress in vivo is unrelated to impaired visual performance in mice
Source: PLoS One. 2021 Mar 4;16(3):e0245161. doi: 10.1371/journal.pone.0245161 (PMC7932139; doi:10.1371/journal.pone.0245161)
Supplement: S2 File — This file contains the summary data and code needed to generate Figs 3 and 7. (ZIP) [file pone.0245161.s002.zip › figure3_figure7.R]

##############################################################################################
#  Clarifying the physiology of two OCT biomarkers of outer retina mitochondria respiration  #
#  Code to create figures 3a-d and 7a-d                                                      #
##############################################################################################

library(ggplot2)

# Read Estimate Data
datdir <- # insert directory where data is located
estimates <- read.table(paste0(datdir,"/figure3_figure7_data.txt"), header=TRUE)
estimates$treat <- factor(estimates$treat,levels=c("saline", "AO", "AO vs saline")) #reorder factor levels for plotting
estimates$pvalue <- ifelse(estimates$pvalue == "<.0001", 0, as.numeric(as.character(estimates$pvalue))) #convert to numeric


# Function to create plots
plotit<-function(estdat, csr, title, annotate=0, xmin, xmax,yht){
  
    plot <- 
    ggplot(estdat[estdat$condition == csr[1] & estdat$side == csr[2] & estdat$region == csr[3] & estdat$treat != "AO vs saline",], 
               aes(x = depth,y = estimate,fill = treat, color = treat)) +
    geom_line(aes(linetype = treat),size = .8) + 
    geom_ribbon(aes(ymin = lower,ymax = upper),alpha = 0.2,linetype = 0) +
    scale_color_manual(values = c("black", "red")) +
    scale_fill_manual(values = c("black", "red")) +
    scale_linetype_manual(values = c("solid", "solid")) +
    scale_y_continuous(limits=c(0.2, 1.4), breaks = c(seq(0.2, 1.4, 0.2)),expand=c(0, 0)) +
    scale_x_continuous(expand=c(0, 0))+
    ylab(label=expression("Mean 1/T1 (" ~sec^-1 ~")")) +
    xlab(label="Depth (% retinal thickness)") +
    ggtitle(paste0(title)) +
    theme(panel.background=element_blank(),
          axis.line = element_line(),
          axis.text=element_text(size = 8,color = "black"),
          axis.title=element_text(size = 10,color = "black"),
          plot.title=element_text(size = 12),
          legend.title = element_blank(),
          legend.position = c(0.4, 0.9),
          legend.direction = "horizontal",
          plot.margin=unit(c(0, 0.5, 0, 0),unit = "cm"))

    if (annotate == 1){
    plot <- plot + annotate("segment", x = xmin, xend = xmax,y = yht,yend = yht,size = 1.2)
    }
     
   
  return(plot)       
}

# List values to annotate.  These are the locations where there is a significant negative AO-saline difference
# Min and Max depth values are hardcoded below in the call to create the figures.
estimates[estimates$treat == "AO vs saline" & estimates$pvalue <= 0.05 & estimates$side != "	L vs R" & 
            estimates$condition != "dark vs light" & estimates$estimate <0,]

# Plot Estimates

figure3a <- plotit(estimates, c("light", "L", "1000to2000"), "1000 to 2000 inferior")
figure3b <- plotit(estimates, c("light", "R", "1000to2000"), "1000 to 2000 superior",annotate=1,76,92,1.2)
figure3c <- plotit(estimates, c("light", "L", "400to1000"), "400 to 1000 inferior")
figure3d <- plotit(estimates, c("light", "R", "400to1000"), "400 to 1000 inferior")

figure7a <- plotit(estimates, c("dark", "L", "1000to2000"), "1000 to 2000 inferior")
figure7b <- plotit(estimates, c("dark", "R", "1000to2000"), "1000 to 2000 superior")
figure7c <- plotit(estimates, c("dark", "L", "400to1000"), "400 to 1000 inferior",annotate=1,0,24,0.75)
figure7d <- plotit(estimates, c("dark", "R", "400to1000"), "400 to 1000 superior")

    
