# Supplementary material for: Sildenafil-evoked photoreceptor oxidative stress in vivo is unrelated to impaired visual performance in mice
Source: PLoS One. 2021 Mar 4;16(3):e0245161. doi: 10.1371/journal.pone.0245161 (PMC7932139; doi:10.1371/journal.pone.0245161)
Supplement: S2 File — This file contains the summary data and code needed to generate Figs 3 and 7. (ZIP) [file pone.0245161.s002.zip › figure3_figure7_data.txt]

"region" "condition" "side" "treat" "depth" "estimate" "pvalue" "lower" "upper"
"1000to2000" "dark" "L" "AO" 0 0.4621 "<.0001" 0.3231 0.6012
"1000to2000" "dark" "L" "AO" 4 0.475 "<.0001" 0.3465 0.6035
"1000to2000" "dark" "L" "AO" 8 0.4874 "<.0001" 0.3655 0.6093
"1000to2000" "dark" "L" "AO" 12 0.4989 "<.0001" 0.3811 0.6168
"1000to2000" "dark" "L" "AO" 16 0.509 "<.0001" 0.3952 0.6229
"1000to2000" "dark" "L" "AO" 20 0.5176 "<.0001" 0.4088 0.6264
"1000to2000" "dark" "L" "AO" 24 0.525 "<.0001" 0.4206 0.6294
"1000to2000" "dark" "L" "AO" 28 0.5323 "<.0001" 0.4302 0.6343
"1000to2000" "dark" "L" "AO" 32 0.5401 "<.0001" 0.4395 0.6406
"1000to2000" "dark" "L" "AO" 36 0.549 "<.0001" 0.4511 0.6469
"1000to2000" "dark" "L" "AO" 40 0.5587 "<.0001" 0.4631 0.6542
"1000to2000" "dark" "L" "AO" 44 0.5687 "<.0001" 0.4734 0.6639
"1000to2000" "dark" "L" "AO" 48 0.5784 "<.0001" 0.4819 0.675
"1000to2000" "dark" "L" "AO" 52 0.5874 "<.0001" 0.4901 0.6848
"1000to2000" "dark" "L" "AO" 56 0.5963 "<.0001" 0.4988 0.6938
"1000to2000" "dark" "L" "AO" 60 0.6067 "<.0001" 0.5079 0.7056
"1000to2000" "dark" "L" "AO" 64 0.6205 "<.0001" 0.5191 0.7218
"1000to2000" "dark" "L" "AO" 68 0.6392 "<.0001" 0.5362 0.7423
"1000to2000" "dark" "L" "AO" 72 0.6641 "<.0001" 0.5615 0.7667
"1000to2000" "dark" "L" "AO" 76 0.6933 "<.0001" 0.591 0.7956
"1000to2000" "dark" "L" "AO" 80 0.7244 "<.0001" 0.62 0.8288
"1000to2000" "dark" "L" "AO" 84 0.7551 "<.0001" 0.6454 0.8647
"1000to2000" "dark" "L" "AO" 88 0.7833 "<.0001" 0.6647 0.9019
"1000to2000" "dark" "L" "AO" 92 0.8094 "<.0001" 0.6748 0.9439
"1000to2000" "dark" "L" "AO" 96 0.834 "<.0001" 0.6751 0.9928
"1000to2000" "dark" "L" "AO" 100 0.8578 "<.0001" 0.6678 1.0479
"400to1000" "dark" "L" "AO" 0 0.4822 "<.0001" 0.3866 0.5778
"400to1000" "dark" "L" "AO" 4 0.4992 "<.0001" 0.4159 0.5825
"400to1000" "dark" "L" "AO" 8 0.5139 "<.0001" 0.436 0.5919
"400to1000" "dark" "L" "AO" 12 0.5242 "<.0001" 0.4468 0.6017
"400to1000" "dark" "L" "AO" 16 0.5279 "<.0001" 0.4501 0.6057
"400to1000" "dark" "L" "AO" 20 0.5237 "<.0001" 0.4466 0.6008
"400to1000" "dark" "L" "AO" 24 0.5149 "<.0001" 0.4367 0.5931
"400to1000" "dark" "L" "AO" 28 0.5059 "<.0001" 0.4233 0.5886
"400to1000" "dark" "L" "AO" 32 0.501 "<.0001" 0.4126 0.5894
"400to1000" "dark" "L" "AO" 36 0.5036 "<.0001" 0.4106 0.5966
"400to1000" "dark" "L" "AO" 40 0.5134 "<.0001" 0.4152 0.6115
"400to1000" "dark" "L" "AO" 44 0.5292 "<.0001" 0.4239 0.6345
"400to1000" "dark" "L" "AO" 48 0.5499 "<.0001" 0.4362 0.6636
"400to1000" "dark" "L" "AO" 52 0.5744 "<.0001" 0.4529 0.6959
"400to1000" "dark" "L" "AO" 56 0.6039 "<.0001" 0.4754 0.7324
"400to1000" "dark" "L" "AO" 60 0.6418 "<.0001" 0.5062 0.7775
"400to1000" "dark" "L" "AO" 64 0.6918 "<.0001" 0.5494 0.8342
"400to1000" "dark" "L" "AO" 68 0.7573 "<.0001" 0.6102 0.9044
"400to1000" "dark" "L" "AO" 72 0.8394 "<.0001" 0.6907 0.9881
"400to1000" "dark" "L" "AO" 76 0.9282 "<.0001" 0.7794 1.077
"400to1000" "dark" "L" "AO" 80 1.0114 "<.0001" 0.8619 1.1608
"400to1000" "dark" "L" "AO" 84 1.0765 "<.0001" 0.924 1.2289
"400to1000" "dark" "L" "AO" 88 1.1144 "<.0001" 0.9537 1.2752
"400to1000" "dark" "L" "AO" 92 1.1295 "<.0001" 0.9506 1.3084
"400to1000" "dark" "L" "AO" 96 1.1294 "<.0001" 0.9207 1.3381
"400to1000" "dark" "L" "AO" 100 1.1216 "<.0001" 0.8736 1.3697
"1000to2000" "light" "L" "AO" 0 0.46 "<.0001" 0.3522 0.5678
"1000to2000" "light" "L" "AO" 4 0.4763 "<.0001" 0.3768 0.5758
"1000to2000" "light" "L" "AO" 8 0.4921 "<.0001" 0.3977 0.5866
"1000to2000" "light" "L" "AO" 12 0.5069 "<.0001" 0.4156 0.5982
"1000to2000" "light" "L" "AO" 16 0.5201 "<.0001" 0.4319 0.6084
"1000to2000" "light" "L" "AO" 20 0.5315 "<.0001" 0.4472 0.6158
"1000to2000" "light" "L" "AO" 24 0.5412 "<.0001" 0.4604 0.6221
"1000to2000" "light" "L" "AO" 28 0.5497 "<.0001" 0.4706 0.6287
"1000to2000" "light" "L" "AO" 32 0.5573 "<.0001" 0.4793 0.6352
"1000to2000" "light" "L" "AO" 36 0.5643 "<.0001" 0.4884 0.6402
"1000to2000" "light" "L" "AO" 40 0.5705 "<.0001" 0.4965 0.6446
"1000to2000" "light" "L" "AO" 44 0.5756 "<.0001" 0.5018 0.6494
"1000to2000" "light" "L" "AO" 48 0.5792 "<.0001" 0.5044 0.654
"1000to2000" "light" "L" "AO" 52 0.5811 "<.0001" 0.5056 0.6565
"1000to2000" "light" "L" "AO" 56 0.5817 "<.0001" 0.5062 0.6573
"1000to2000" "light" "L" "AO" 60 0.5827 "<.0001" 0.5061 0.6593
"1000to2000" "light" "L" "AO" 64 0.5855 "<.0001" 0.507 0.664
"1000to2000" "light" "L" "AO" 68 0.5916 "<.0001" 0.5118 0.6715
"1000to2000" "light" "L" "AO" 72 0.6022 "<.0001" 0.5227 0.6817
"1000to2000" "light" "L" "AO" 76 0.6169 "<.0001" 0.5376 0.6961
"1000to2000" "light" "L" "AO" 80 0.635 "<.0001" 0.5541 0.7159
"1000to2000" "light" "L" "AO" 84 0.6558 "<.0001" 0.5709 0.7407
"1000to2000" "light" "L" "AO" 88 0.6787 "<.0001" 0.5868 0.7706
"1000to2000" "light" "L" "AO" 92 0.7031 "<.0001" 0.5989 0.8073
"1000to2000" "light" "L" "AO" 96 0.7285 "<.0001" 0.6055 0.8516
"1000to2000" "light" "L" "AO" 100 0.7544 "<.0001" 0.6072 0.9017
"400to1000" "light" "L" "AO" 0 0.5667 "<.0001" 0.4928 0.6406
"400to1000" "light" "L" "AO" 4 0.5833 "<.0001" 0.5188 0.6478
"400to1000" "light" "L" "AO" 8 0.5979 "<.0001" 0.5375 0.6583
"400to1000" "light" "L" "AO" 12 0.6086 "<.0001" 0.5488 0.6685
"400to1000" "light" "L" "AO" 16 0.6135 "<.0001" 0.5534 0.6736
"400to1000" "light" "L" "AO" 20 0.6117 "<.0001" 0.5521 0.6714
"400to1000" "light" "L" "AO" 24 0.6066 "<.0001" 0.546 0.6672
"400to1000" "light" "L" "AO" 28 0.6026 "<.0001" 0.5386 0.6666
"400to1000" "light" "L" "AO" 32 0.6042 "<.0001" 0.5358 0.6726
"400to1000" "light" "L" "AO" 36 0.6143 "<.0001" 0.5424 0.6863
"400to1000" "light" "L" "AO" 40 0.6297 "<.0001" 0.5537 0.7056
"400to1000" "light" "L" "AO" 44 0.6453 "<.0001" 0.5637 0.7269
"400to1000" "light" "L" "AO" 48 0.6564 "<.0001" 0.5683 0.7445
"400to1000" "light" "L" "AO" 52 0.6583 "<.0001" 0.5641 0.7524
"400to1000" "light" "L" "AO" 56 0.6531 "<.0001" 0.5535 0.7526
"400to1000" "light" "L" "AO" 60 0.6495 "<.0001" 0.5444 0.7545
"400to1000" "light" "L" "AO" 64 0.6564 "<.0001" 0.5461 0.7668
"400to1000" "light" "L" "AO" 68 0.683 "<.0001" 0.569 0.7969
"400to1000" "light" "L" "AO" 72 0.7342 "<.0001" 0.619 0.8494
"400to1000" "light" "L" "AO" 76 0.8002 "<.0001" 0.6849 0.9154
"400to1000" "light" "L" "AO" 80 0.8669 "<.0001" 0.7512 0.9827
"400to1000" "light" "L" "AO" 84 0.9206 "<.0001" 0.8025 1.0387
"400to1000" "light" "L" "AO" 88 0.9507 "<.0001" 0.8262 1.0752
"400to1000" "light" "L" "AO" 92 0.9606 "<.0001" 0.822 1.0991
"400to1000" "light" "L" "AO" 96 0.957 "<.0001" 0.7953 1.1186
"400to1000" "light" "L" "AO" 100 0.9466 "<.0001" 0.7545 1.1387
"1000to2000" "dark" "R" "AO" 0 0.604 "<.0001" 0.4369 0.771
"1000to2000" "dark" "R" "AO" 4 0.6136 "<.0001" 0.4558 0.7715
"1000to2000" "dark" "R" "AO" 8 0.6217 "<.0001" 0.4701 0.7734
"1000to2000" "dark" "R" "AO" 12 0.6267 "<.0001" 0.4795 0.7739
"1000to2000" "dark" "R" "AO" 16 0.627 "<.0001" 0.4841 0.7699
"1000to2000" "dark" "R" "AO" 20 0.6217 "<.0001" 0.4839 0.7595
"1000to2000" "dark" "R" "AO" 24 0.6127 "<.0001" 0.4796 0.7459
"1000to2000" "dark" "R" "AO" 28 0.6027 "<.0001" 0.4729 0.7325
"1000to2000" "dark" "R" "AO" 32 0.5941 "<.0001" 0.467 0.7212
"1000to2000" "dark" "R" "AO" 36 0.5891 "<.0001" 0.4652 0.7129
"1000to2000" "dark" "R" "AO" 40 0.5874 "<.0001" 0.4664 0.7083
"1000to2000" "dark" "R" "AO" 44 0.5882 "<.0001" 0.4687 0.7078
"1000to2000" "dark" "R" "AO" 48 0.591 "<.0001" 0.4717 0.7103
"1000to2000" "dark" "R" "AO" 52 0.5949 "<.0001" 0.4763 0.7134
"1000to2000" "dark" "R" "AO" 56 0.5997 "<.0001" 0.482 0.7174
"1000to2000" "dark" "R" "AO" 60 0.6058 "<.0001" 0.4869 0.7247
"1000to2000" "dark" "R" "AO" 64 0.6134 "<.0001" 0.4907 0.7361
"1000to2000" "dark" "R" "AO" 68 0.623 "<.0001" 0.4949 0.7511
"1000to2000" "dark" "R" "AO" 72 0.6346 "<.0001" 0.5001 0.769
"1000to2000" "dark" "R" "AO" 76 0.6471 "<.0001" 0.5032 0.7909
"1000to2000" "dark" "R" "AO" 80 0.6591 "<.0001" 0.5013 0.8169
"1000to2000" "dark" "R" "AO" 84 0.6693 "<.0001" 0.4933 0.8453
"1000to2000" "dark" "R" "AO" 88 0.6767 "<.0001" 0.4786 0.8748
"1000to2000" "dark" "R" "AO" 92 0.6818 "<.0001" 0.4573 0.9063
"1000to2000" "dark" "R" "AO" 96 0.6853 "<.0001" 0.43 0.9407
"1000to2000" "dark" "R" "AO" 100 0.688 "1E-4" 0.3984 0.9777
"400to1000" "dark" "R" "AO" 0 0.7312 "<.0001" 0.5798 0.8826
"400to1000" "dark" "R" "AO" 4 0.7189 "<.0001" 0.5781 0.8596
"400to1000" "dark" "R" "AO" 8 0.7065 "<.0001" 0.5733 0.8396
"400to1000" "dark" "R" "AO" 12 0.6939 "<.0001" 0.5662 0.8216
"400to1000" "dark" "R" "AO" 16 0.6811 "<.0001" 0.5581 0.804
"400to1000" "dark" "R" "AO" 20 0.6679 "<.0001" 0.5498 0.7859
"400to1000" "dark" "R" "AO" 24 0.6542 "<.0001" 0.5402 0.7682
"400to1000" "dark" "R" "AO" 28 0.6399 "<.0001" 0.5283 0.7516
"400to1000" "dark" "R" "AO" 32 0.625 "<.0001" 0.5148 0.7352
"400to1000" "dark" "R" "AO" 36 0.61 "<.0001" 0.5013 0.7187
"400to1000" "dark" "R" "AO" 40 0.5988 "<.0001" 0.4907 0.7068
"400to1000" "dark" "R" "AO" 44 0.5958 "<.0001" 0.4864 0.7052
"400to1000" "dark" "R" "AO" 48 0.6057 "<.0001" 0.4936 0.7178
"400to1000" "dark" "R" "AO" 52 0.6327 "<.0001" 0.518 0.7475
"400to1000" "dark" "R" "AO" 56 0.6767 "<.0001" 0.559 0.7943
"400to1000" "dark" "R" "AO" 60 0.7327 "<.0001" 0.6105 0.8549
"400to1000" "dark" "R" "AO" 64 0.7958 "<.0001" 0.6675 0.9241
"400to1000" "dark" "R" "AO" 68 0.8609 "<.0001" 0.7264 0.9955
"400to1000" "dark" "R" "AO" 72 0.9231 "<.0001" 0.7826 1.0635
"400to1000" "dark" "R" "AO" 76 0.9773 "<.0001" 0.829 1.1257
"400to1000" "dark" "R" "AO" 80 1.0189 "<.0001" 0.8583 1.1796
"400to1000" "dark" "R" "AO" 84 1.043 "<.0001" 0.8643 1.2218
"400to1000" "dark" "R" "AO" 88 1.0466 "<.0001" 0.8426 1.2506
"400to1000" "dark" "R" "AO" 92 1.0334 "<.0001" 0.7957 1.2711
"400to1000" "dark" "R" "AO" 96 1.0091 "<.0001" 0.7296 1.2886
"400to1000" "dark" "R" "AO" 100 0.9792 "<.0001" 0.6521 1.3063
"1000to2000" "light" "R" "AO" 0 0.6472 "<.0001" 0.518 0.7764
"1000to2000" "light" "R" "AO" 4 0.6594 "<.0001" 0.5371 0.7817
"1000to2000" "light" "R" "AO" 8 0.6706 "<.0001" 0.5532 0.788
"1000to2000" "light" "R" "AO" 12 0.6797 "<.0001" 0.5659 0.7935
"1000to2000" "light" "R" "AO" 16 0.6858 "<.0001" 0.5754 0.7961
"1000to2000" "light" "R" "AO" 20 0.6883 "<.0001" 0.5818 0.7948
"1000to2000" "light" "R" "AO" 24 0.6886 "<.0001" 0.5855 0.7917
"1000to2000" "light" "R" "AO" 28 0.6887 "<.0001" 0.5881 0.7894
"1000to2000" "light" "R" "AO" 32 0.6906 "<.0001" 0.592 0.7891
"1000to2000" "light" "R" "AO" 36 0.6953 "<.0001" 0.5993 0.7912
"1000to2000" "light" "R" "AO" 40 0.7012 "<.0001" 0.6075 0.7948
"1000to2000" "light" "R" "AO" 44 0.7058 "<.0001" 0.6132 0.7984
"1000to2000" "light" "R" "AO" 48 0.7067 "<.0001" 0.6143 0.7992
"1000to2000" "light" "R" "AO" 52 0.7017 "<.0001" 0.6098 0.7935
"1000to2000" "light" "R" "AO" 56 0.6909 "<.0001" 0.5997 0.7821
"1000to2000" "light" "R" "AO" 60 0.6776 "<.0001" 0.5855 0.7696
"1000to2000" "light" "R" "AO" 64 0.6647 "<.0001" 0.5696 0.7598
"1000to2000" "light" "R" "AO" 68 0.6555 "<.0001" 0.5563 0.7547
"1000to2000" "light" "R" "AO" 72 0.6525 "<.0001" 0.5483 0.7567
"1000to2000" "light" "R" "AO" 76 0.6556 "<.0001" 0.5442 0.7671
"1000to2000" "light" "R" "AO" 80 0.6644 "<.0001" 0.5422 0.7866
"1000to2000" "light" "R" "AO" 84 0.6781 "<.0001" 0.5417 0.8144
"1000to2000" "light" "R" "AO" 88 0.696 "<.0001" 0.5426 0.8494
"1000to2000" "light" "R" "AO" 92 0.7172 "<.0001" 0.5433 0.8911
"1000to2000" "light" "R" "AO" 96 0.7406 "<.0001" 0.5428 0.9384
"1000to2000" "light" "R" "AO" 100 0.765 "<.0001" 0.5407 0.9894
"400to1000" "light" "R" "AO" 0 0.719 "<.0001" 0.602 0.8359
"400to1000" "light" "R" "AO" 4 0.7286 "<.0001" 0.6196 0.8376
"400to1000" "light" "R" "AO" 8 0.7355 "<.0001" 0.6325 0.8385
"400to1000" "light" "R" "AO" 12 0.7371 "<.0001" 0.6384 0.8357
"400to1000" "light" "R" "AO" 16 0.7306 "<.0001" 0.6356 0.8255
"400to1000" "light" "R" "AO" 20 0.7149 "<.0001" 0.6235 0.8063
"400to1000" "light" "R" "AO" 24 0.6948 "<.0001" 0.6065 0.7831
"400to1000" "light" "R" "AO" 28 0.6768 "<.0001" 0.5906 0.7629
"400to1000" "light" "R" "AO" 32 0.6671 "<.0001" 0.5824 0.7517
"400to1000" "light" "R" "AO" 36 0.6699 "<.0001" 0.5862 0.7536
"400to1000" "light" "R" "AO" 40 0.6806 "<.0001" 0.597 0.7642
"400to1000" "light" "R" "AO" 44 0.6923 "<.0001" 0.6077 0.777
"400to1000" "light" "R" "AO" 48 0.6982 "<.0001" 0.6117 0.7847
"400to1000" "light" "R" "AO" 52 0.6918 "<.0001" 0.6034 0.7803
"400to1000" "light" "R" "AO" 56 0.6755 "<.0001" 0.5845 0.7664
"400to1000" "light" "R" "AO" 60 0.6602 "<.0001" 0.5656 0.7549
"400to1000" "light" "R" "AO" 64 0.6576 "<.0001" 0.5583 0.7569
"400to1000" "light" "R" "AO" 68 0.6791 "<.0001" 0.5751 0.7831
"400to1000" "light" "R" "AO" 72 0.7311 "<.0001" 0.6225 0.8398
"400to1000" "light" "R" "AO" 76 0.8002 "<.0001" 0.6854 0.9151
"400to1000" "light" "R" "AO" 80 0.8678 "<.0001" 0.7434 0.9922
"400to1000" "light" "R" "AO" 84 0.9154 "<.0001" 0.777 1.0538
"400to1000" "light" "R" "AO" 88 0.9291 "<.0001" 0.7711 1.087
"400to1000" "light" "R" "AO" 92 0.9138 "<.0001" 0.7298 1.0979
"400to1000" "light" "R" "AO" 96 0.8793 "<.0001" 0.6629 1.0958
"400to1000" "light" "R" "AO" 100 0.8352 "<.0001" 0.5818 1.0885
"1000to2000" "dark" "L" "saline" 0 0.5967 "<.0001" 0.4984 0.695
"1000to2000" "dark" "L" "saline" 4 0.6058 "<.0001" 0.5149 0.6966
"1000to2000" "dark" "L" "saline" 8 0.6137 "<.0001" 0.5275 0.6999
"1000to2000" "dark" "L" "saline" 12 0.6195 "<.0001" 0.5362 0.7028
"1000to2000" "dark" "L" "saline" 16 0.622 "<.0001" 0.5415 0.7025
"1000to2000" "dark" "L" "saline" 20 0.6207 "<.0001" 0.5437 0.6976
"1000to2000" "dark" "L" "saline" 24 0.6169 "<.0001" 0.5431 0.6907
"1000to2000" "dark" "L" "saline" 28 0.6126 "<.0001" 0.5405 0.6848
"1000to2000" "dark" "L" "saline" 32 0.6097 "<.0001" 0.5387 0.6808
"1000to2000" "dark" "L" "saline" 36 0.6097 "<.0001" 0.5405 0.6789
"1000to2000" "dark" "L" "saline" 40 0.6122 "<.0001" 0.5447 0.6798
"1000to2000" "dark" "L" "saline" 44 0.6167 "<.0001" 0.5493 0.684
"1000to2000" "dark" "L" "saline" 48 0.6223 "<.0001" 0.5541 0.6906
"1000to2000" "dark" "L" "saline" 52 0.6286 "<.0001" 0.5597 0.6974
"1000to2000" "dark" "L" "saline" 56 0.6353 "<.0001" 0.5664 0.7043
"1000to2000" "dark" "L" "saline" 60 0.6433 "<.0001" 0.5734 0.7132
"1000to2000" "dark" "L" "saline" 64 0.6531 "<.0001" 0.5814 0.7248
"1000to2000" "dark" "L" "saline" 68 0.6654 "<.0001" 0.5925 0.7383
"1000to2000" "dark" "L" "saline" 72 0.6808 "<.0001" 0.6082 0.7534
"1000to2000" "dark" "L" "saline" 76 0.6993 "<.0001" 0.6269 0.7716
"1000to2000" "dark" "L" "saline" 80 0.7207 "<.0001" 0.6469 0.7945
"1000to2000" "dark" "L" "saline" 84 0.7451 "<.0001" 0.6676 0.8226
"1000to2000" "dark" "L" "saline" 88 0.7721 "<.0001" 0.6882 0.856
"1000to2000" "dark" "L" "saline" 92 0.8012 "<.0001" 0.7061 0.8963
"1000to2000" "dark" "L" "saline" 96 0.8317 "<.0001" 0.7194 0.9441
"1000to2000" "dark" "L" "saline" 100 0.8629 "<.0001" 0.7285 0.9973
"400to1000" "dark" "L" "saline" 0 0.6162 "<.0001" 0.5489 0.6836
"400to1000" "dark" "L" "saline" 4 0.6345 "<.0001" 0.5756 0.6933
"400to1000" "dark" "L" "saline" 8 0.649 "<.0001" 0.5939 0.7041
"400to1000" "dark" "L" "saline" 12 0.656 "<.0001" 0.6015 0.7106
"400to1000" "dark" "L" "saline" 16 0.6519 "<.0001" 0.5971 0.7066
"400to1000" "dark" "L" "saline" 20 0.6348 "<.0001" 0.5804 0.6892
"400to1000" "dark" "L" "saline" 24 0.6108 "<.0001" 0.5555 0.6661
"400to1000" "dark" "L" "saline" 28 0.588 "<.0001" 0.5296 0.6463
"400to1000" "dark" "L" "saline" 32 0.5745 "<.0001" 0.5122 0.6368
"400to1000" "dark" "L" "saline" 36 0.5761 "<.0001" 0.5105 0.6416
"400to1000" "dark" "L" "saline" 40 0.5897 "<.0001" 0.5204 0.659
"400to1000" "dark" "L" "saline" 44 0.61 "<.0001" 0.5355 0.6845
"400to1000" "dark" "L" "saline" 48 0.6317 "<.0001" 0.5513 0.7121
"400to1000" "dark" "L" "saline" 52 0.6497 "<.0001" 0.5638 0.7356
"400to1000" "dark" "L" "saline" 56 0.6649 "<.0001" 0.574 0.7557
"400to1000" "dark" "L" "saline" 60 0.6839 "<.0001" 0.588 0.7798
"400to1000" "dark" "L" "saline" 64 0.7137 "<.0001" 0.613 0.8144
"400to1000" "dark" "L" "saline" 68 0.7614 "<.0001" 0.6574 0.8654
"400to1000" "dark" "L" "saline" 72 0.8305 "<.0001" 0.7254 0.9356
"400to1000" "dark" "L" "saline" 76 0.9119 "<.0001" 0.8067 1.0171
"400to1000" "dark" "L" "saline" 80 0.993 "<.0001" 0.8873 1.0986
"400to1000" "dark" "L" "saline" 84 1.0612 "<.0001" 0.9534 1.169
"400to1000" "dark" "L" "saline" 88 1.1072 "<.0001" 0.9936 1.2209
"400to1000" "dark" "L" "saline" 92 1.1342 "<.0001" 1.0077 1.2607
"400to1000" "dark" "L" "saline" 96 1.1485 "<.0001" 1.001 1.2961
"400to1000" "dark" "L" "saline" 100 1.1565 "<.0001" 0.9811 1.3319
"1000to2000" "light" "L" "saline" 0 0.4885 "<.0001" 0.368 0.6091
"1000to2000" "light" "L" "saline" 4 0.5118 "<.0001" 0.4005 0.6231
"1000to2000" "light" "L" "saline" 8 0.5334 "<.0001" 0.4278 0.639
"1000to2000" "light" "L" "saline" 12 0.5515 "<.0001" 0.4493 0.6536
"1000to2000" "light" "L" "saline" 16 0.5644 "<.0001" 0.4656 0.6632
"1000to2000" "light" "L" "saline" 20 0.5709 "<.0001" 0.4766 0.6652
"1000to2000" "light" "L" "saline" 24 0.572 "<.0001" 0.4816 0.6624
"1000to2000" "light" "L" "saline" 28 0.5691 "<.0001" 0.4807 0.6574
"1000to2000" "light" "L" "saline" 32 0.5635 "<.0001" 0.4764 0.6506
"1000to2000" "light" "L" "saline" 36 0.5568 "<.0001" 0.4719 0.6416
"1000to2000" "light" "L" "saline" 40 0.5503 "<.0001" 0.4675 0.633
"1000to2000" "light" "L" "saline" 44 0.5454 "<.0001" 0.4629 0.6279
"1000to2000" "light" "L" "saline" 48 0.5436 "<.0001" 0.46 0.6272
"1000to2000" "light" "L" "saline" 52 0.5462 "<.0001" 0.4619 0.6305
"1000to2000" "light" "L" "saline" 56 0.5536 "<.0001" 0.4691 0.638
"1000to2000" "light" "L" "saline" 60 0.5649 "<.0001" 0.4793 0.6505
"1000to2000" "light" "L" "saline" 64 0.5796 "<.0001" 0.4918 0.6674
"1000to2000" "light" "L" "saline" 68 0.5968 "<.0001" 0.5076 0.6861
"1000to2000" "light" "L" "saline" 72 0.616 "<.0001" 0.5271 0.7049
"1000to2000" "light" "L" "saline" 76 0.6375 "<.0001" 0.5489 0.7261
"1000to2000" "light" "L" "saline" 80 0.6618 "<.0001" 0.5714 0.7522
"1000to2000" "light" "L" "saline" 84 0.6894 "<.0001" 0.5945 0.7843
"1000to2000" "light" "L" "saline" 88 0.7206 "<.0001" 0.6178 0.8233
"1000to2000" "light" "L" "saline" 92 0.7546 "<.0001" 0.638 0.8711
"1000to2000" "light" "L" "saline" 96 0.7905 "<.0001" 0.6529 0.9281
"1000to2000" "light" "L" "saline" 100 0.8273 "<.0001" 0.6627 0.992
"400to1000" "light" "L" "saline" 0 0.503 "<.0001" 0.4204 0.5857
"400to1000" "light" "L" "saline" 4 0.523 "<.0001" 0.4509 0.5952
"400to1000" "light" "L" "saline" 8 0.5399 "<.0001" 0.4724 0.6074
"400to1000" "light" "L" "saline" 12 0.5503 "<.0001" 0.4834 0.6172
"400to1000" "light" "L" "saline" 16 0.5512 "<.0001" 0.484 0.6184
"400to1000" "light" "L" "saline" 20 0.541 "<.0001" 0.4743 0.6077
"400to1000" "light" "L" "saline" 24 0.5249 "<.0001" 0.4572 0.5926
"400to1000" "light" "L" "saline" 28 0.5098 "<.0001" 0.4382 0.5813
"400to1000" "light" "L" "saline" 32 0.5025 "<.0001" 0.426 0.5789
"400to1000" "light" "L" "saline" 36 0.5079 "<.0001" 0.4275 0.5883
"400to1000" "light" "L" "saline" 40 0.5229 "<.0001" 0.438 0.6079
"400to1000" "light" "L" "saline" 44 0.5425 "<.0001" 0.4513 0.6337
"400to1000" "light" "L" "saline" 48 0.5615 "<.0001" 0.4629 0.6601
"400to1000" "light" "L" "saline" 52 0.5751 "<.0001" 0.4698 0.6804
"400to1000" "light" "L" "saline" 56 0.5849 "<.0001" 0.4735 0.6962
"400to1000" "light" "L" "saline" 60 0.5985 "<.0001" 0.4809 0.716
"400to1000" "light" "L" "saline" 64 0.624 "<.0001" 0.5006 0.7474
"400to1000" "light" "L" "saline" 68 0.6694 "<.0001" 0.542 0.7969
"400to1000" "light" "L" "saline" 72 0.7392 "<.0001" 0.6104 0.8681
"400to1000" "light" "L" "saline" 76 0.8231 "<.0001" 0.6942 0.952
"400to1000" "light" "L" "saline" 80 0.9073 "<.0001" 0.7778 1.0368
"400to1000" "light" "L" "saline" 84 0.9778 "<.0001" 0.8458 1.1099
"400to1000" "light" "L" "saline" 88 1.0244 "<.0001" 0.8851 1.1636
"400to1000" "light" "L" "saline" 92 1.0503 "<.0001" 0.8953 1.2052
"400to1000" "light" "L" "saline" 96 1.0624 "<.0001" 0.8817 1.2432
"400to1000" "light" "L" "saline" 100 1.0677 "<.0001" 0.8529 1.2825
"1000to2000" "dark" "R" "saline" 0 0.4907 "<.0001" 0.3714 0.61
"1000to2000" "dark" "R" "saline" 4 0.5101 "<.0001" 0.3983 0.6219
"1000to2000" "dark" "R" "saline" 8 0.5279 "<.0001" 0.4207 0.6351
"1000to2000" "dark" "R" "saline" 12 0.5425 "<.0001" 0.4382 0.6468
"1000to2000" "dark" "R" "saline" 16 0.5523 "<.0001" 0.4509 0.6537
"1000to2000" "dark" "R" "saline" 20 0.5565 "<.0001" 0.4589 0.654
"1000to2000" "dark" "R" "saline" 24 0.5569 "<.0001" 0.4628 0.6511
"1000to2000" "dark" "R" "saline" 28 0.5566 "<.0001" 0.4643 0.6488
"1000to2000" "dark" "R" "saline" 32 0.558 "<.0001" 0.4671 0.6489
"1000to2000" "dark" "R" "saline" 36 0.5634 "<.0001" 0.4748 0.6519
"1000to2000" "dark" "R" "saline" 40 0.5716 "<.0001" 0.4856 0.6575
"1000to2000" "dark" "R" "saline" 44 0.5809 "<.0001" 0.4964 0.6654
"1000to2000" "dark" "R" "saline" 48 0.5896 "<.0001" 0.5054 0.6738
"1000to2000" "dark" "R" "saline" 52 0.596 "<.0001" 0.5123 0.6798
"1000to2000" "dark" "R" "saline" 56 0.5997 "<.0001" 0.5164 0.6829
"1000to2000" "dark" "R" "saline" 60 0.6012 "<.0001" 0.5171 0.6852
"1000to2000" "dark" "R" "saline" 64 0.6013 "<.0001" 0.5146 0.6881
"1000to2000" "dark" "R" "saline" 68 0.6009 "<.0001" 0.5103 0.6915
"1000to2000" "dark" "R" "saline" 72 0.6006 "<.0001" 0.5055 0.6958
"1000to2000" "dark" "R" "saline" 76 0.6011 "<.0001" 0.4993 0.7029
"1000to2000" "dark" "R" "saline" 80 0.6029 "<.0001" 0.4914 0.7145
"1000to2000" "dark" "R" "saline" 84 0.6068 "<.0001" 0.4824 0.7312
"1000to2000" "dark" "R" "saline" 88 0.613 "<.0001" 0.473 0.753
"1000to2000" "dark" "R" "saline" 92 0.6211 "<.0001" 0.4624 0.7799
"1000to2000" "dark" "R" "saline" 96 0.6306 "<.0001" 0.45 0.8112
"1000to2000" "dark" "R" "saline" 100 0.6407 "<.0001" 0.4358 0.8456
"400to1000" "dark" "R" "saline" 0 0.5113 "<.0001" 0.4003 0.6223
"400to1000" "dark" "R" "saline" 4 0.5569 "<.0001" 0.4571 0.6567
"400to1000" "dark" "R" "saline" 8 0.5948 "<.0001" 0.4999 0.6898
"400to1000" "dark" "R" "saline" 12 0.6173 "<.0001" 0.5238 0.7109
"400to1000" "dark" "R" "saline" 16 0.6167 "<.0001" 0.5256 0.7078
"400to1000" "dark" "R" "saline" 20 0.5892 "<.0001" 0.5036 0.6747
"400to1000" "dark" "R" "saline" 24 0.5466 "<.0001" 0.4659 0.6273
"400to1000" "dark" "R" "saline" 28 0.5048 "<.0001" 0.4248 0.5848
"400to1000" "dark" "R" "saline" 32 0.4797 "<.0001" 0.3986 0.5607
"400to1000" "dark" "R" "saline" 36 0.4822 "<.0001" 0.4025 0.5619
"400to1000" "dark" "R" "saline" 40 0.5043 "<.0001" 0.4269 0.5817
"400to1000" "dark" "R" "saline" 44 0.5333 "<.0001" 0.4559 0.6106
"400to1000" "dark" "R" "saline" 48 0.5561 "<.0001" 0.4762 0.636
"400to1000" "dark" "R" "saline" 52 0.5607 "<.0001" 0.4783 0.6431
"400to1000" "dark" "R" "saline" 56 0.5497 "<.0001" 0.4656 0.6337
"400to1000" "dark" "R" "saline" 60 0.5405 "<.0001" 0.4539 0.6271
"400to1000" "dark" "R" "saline" 64 0.5514 "<.0001" 0.4607 0.6421
"400to1000" "dark" "R" "saline" 68 0.6003 "<.0001" 0.505 0.6957
"400to1000" "dark" "R" "saline" 72 0.6972 "<.0001" 0.5976 0.7967
"400to1000" "dark" "R" "saline" 76 0.8179 "<.0001" 0.7129 0.9229
"400to1000" "dark" "R" "saline" 80 0.9302 "<.0001" 0.8166 1.0438
"400to1000" "dark" "R" "saline" 84 1.0017 "<.0001" 0.8753 1.1281
"400to1000" "dark" "R" "saline" 88 1.0084 "<.0001" 0.8641 1.1527
"400to1000" "dark" "R" "saline" 92 0.9602 "<.0001" 0.7921 1.1284
"400to1000" "dark" "R" "saline" 96 0.8755 "<.0001" 0.6779 1.0731
"400to1000" "dark" "R" "saline" 100 0.7725 "<.0001" 0.5412 1.0037
"1000to2000" "light" "R" "saline" 0 0.5459 "<.0001" 0.4002 0.6916
"1000to2000" "light" "R" "saline" 4 0.5593 "<.0001" 0.4224 0.6961
"1000to2000" "light" "R" "saline" 8 0.5724 "<.0001" 0.4412 0.7037
"1000to2000" "light" "R" "saline" 12 0.5852 "<.0001" 0.4575 0.7128
"1000to2000" "light" "R" "saline" 16 0.5973 "<.0001" 0.4731 0.7214
"1000to2000" "light" "R" "saline" 20 0.6084 "<.0001" 0.4887 0.7281
"1000to2000" "light" "R" "saline" 24 0.6184 "<.0001" 0.503 0.7337
"1000to2000" "light" "R" "saline" 28 0.6268 "<.0001" 0.5144 0.7391
"1000to2000" "light" "R" "saline" 32 0.6332 "<.0001" 0.5231 0.7433
"1000to2000" "light" "R" "saline" 36 0.6378 "<.0001" 0.5303 0.7452
"1000to2000" "light" "R" "saline" 40 0.6416 "<.0001" 0.5367 0.7466
"1000to2000" "light" "R" "saline" 44 0.6464 "<.0001" 0.5428 0.75
"1000to2000" "light" "R" "saline" 48 0.6538 "<.0001" 0.5506 0.757
"1000to2000" "light" "R" "saline" 52 0.6653 "<.0001" 0.5628 0.7677
"1000to2000" "light" "R" "saline" 56 0.6817 "<.0001" 0.58 0.7835
"1000to2000" "light" "R" "saline" 60 0.7034 "<.0001" 0.6005 0.8063
"1000to2000" "light" "R" "saline" 64 0.7304 "<.0001" 0.624 0.8368
"1000to2000" "light" "R" "saline" 68 0.7629 "<.0001" 0.6519 0.874
"1000to2000" "light" "R" "saline" 72 0.8007 "<.0001" 0.6842 0.9172
"1000to2000" "light" "R" "saline" 76 0.8412 "<.0001" 0.7166 0.9658
"1000to2000" "light" "R" "saline" 80 0.8817 "<.0001" 0.745 1.0183
"1000to2000" "light" "R" "saline" 84 0.9192 "<.0001" 0.7668 1.0716
"1000to2000" "light" "R" "saline" 88 0.9516 "<.0001" 0.78 1.1232
"1000to2000" "light" "R" "saline" 92 0.9797 "<.0001" 0.7853 1.1742
"1000to2000" "light" "R" "saline" 96 1.0049 "<.0001" 0.7838 1.226
"1000to2000" "light" "R" "saline" 100 1.0286 "<.0001" 0.7778 1.2794
"400to1000" "light" "R" "saline" 0 0.5244 "<.0001" 0.3872 0.6616
"400to1000" "light" "R" "saline" 4 0.5183 "<.0001" 0.3959 0.6407
"400to1000" "light" "R" "saline" 8 0.515 "<.0001" 0.3988 0.6312
"400to1000" "light" "R" "saline" 12 0.5173 "<.0001" 0.4025 0.632
"400to1000" "light" "R" "saline" 16 0.5279 "<.0001" 0.416 0.6398
"400to1000" "light" "R" "saline" 20 0.5481 "<.0001" 0.4433 0.6529
"400to1000" "light" "R" "saline" 24 0.5723 "<.0001" 0.4738 0.6709
"400to1000" "light" "R" "saline" 28 0.5936 "<.0001" 0.4959 0.6913
"400to1000" "light" "R" "saline" 32 0.6048 "<.0001" 0.5052 0.7043
"400to1000" "light" "R" "saline" 36 0.6013 "<.0001" 0.503 0.6996
"400to1000" "light" "R" "saline" 40 0.5892 "<.0001" 0.4939 0.6845
"400to1000" "light" "R" "saline" 44 0.5769 "<.0001" 0.4824 0.6714
"400to1000" "light" "R" "saline" 48 0.573 "<.0001" 0.476 0.6699
"400to1000" "light" "R" "saline" 52 0.5855 "<.0001" 0.4854 0.6855
"400to1000" "light" "R" "saline" 56 0.6155 "<.0001" 0.5129 0.718
"400to1000" "light" "R" "saline" 60 0.6567 "<.0001" 0.5507 0.7628
"400to1000" "light" "R" "saline" 64 0.7028 "<.0001" 0.5916 0.8139
"400to1000" "light" "R" "saline" 68 0.747 "<.0001" 0.6304 0.8637
"400to1000" "light" "R" "saline" 72 0.7846 "<.0001" 0.6628 0.9064
"400to1000" "light" "R" "saline" 76 0.8168 "<.0001" 0.6882 0.9454
"400to1000" "light" "R" "saline" 80 0.8466 "<.0001" 0.7076 0.9857
"400to1000" "light" "R" "saline" 84 0.877 "<.0001" 0.7224 1.0317
"400to1000" "light" "R" "saline" 88 0.9103 "<.0001" 0.7338 1.0868
"400to1000" "light" "R" "saline" 92 0.9462 "<.0001" 0.7405 1.152
"400to1000" "light" "R" "saline" 96 0.9839 "<.0001" 0.742 1.2258
"400to1000" "light" "R" "saline" 100 1.0224 "<.0001" 0.7392 1.3057
"1000to2000" "dark" "L" "AO vs saline" 0 -0.1346 "0.1145" -0.3049 0.03565
"1000to2000" "dark" "L" "AO vs saline" 4 -0.1308 "9.7199999999999995E-2" -0.2881 0.0266
"1000to2000" "dark" "L" "AO vs saline" 8 -0.1263 "9.1700000000000004E-2" -0.2756 0.02303
"1000to2000" "dark" "L" "AO vs saline" 12 -0.1205 "9.5699999999999993E-2" -0.2648 0.02374
"1000to2000" "dark" "L" "AO vs saline" 16 -0.1129 "0.1056" -0.2523 0.02648
"1000to2000" "dark" "L" "AO vs saline" 20 -0.1031 "0.1206" -0.2363 0.03011
"1000to2000" "dark" "L" "AO vs saline" 24 -0.09188 "0.1472" -0.2197 0.03597
"1000to2000" "dark" "L" "AO vs saline" 28 -0.08036 "0.19259999999999999" -0.2053 0.04458
"1000to2000" "dark" "L" "AO vs saline" 32 -0.06968 "0.25" -0.1927 0.05338
"1000to2000" "dark" "L" "AO vs saline" 36 -0.06072 "0.30109999999999998" -0.1806 0.05915
"1000to2000" "dark" "L" "AO vs saline" 40 -0.05354 "0.34770000000000001" -0.1705 0.06347
"1000to2000" "dark" "L" "AO vs saline" 44 -0.04798 "0.39779999999999999" -0.1646 0.06868
"1000to2000" "dark" "L" "AO vs saline" 48 -0.0439 "0.44600000000000001" -0.1622 0.07436
"1000to2000" "dark" "L" "AO vs saline" 52 -0.04111 "0.47820000000000001" -0.1603 0.07811
"1000to2000" "dark" "L" "AO vs saline" 56 -0.03901 "0.49959999999999999" -0.1584 0.08043
"1000to2000" "dark" "L" "AO vs saline" 60 -0.03653 "0.53180000000000005" -0.1576 0.08454
"1000to2000" "dark" "L" "AO vs saline" 64 -0.03261 "0.5867" -0.1567 0.09152
"1000to2000" "dark" "L" "AO vs saline" 68 -0.02617 "0.66790000000000005" -0.1524 0.1001
"1000to2000" "dark" "L" "AO vs saline" 72 -0.01671 "0.78220000000000001" -0.1424 0.109
"1000to2000" "dark" "L" "AO vs saline" 76 -0.00598 "0.92069999999999996" -0.1313 0.1193
"1000to2000" "dark" "L" "AO vs saline" 80 0.0037 "0.95199999999999996" -0.1242 0.1316
"1000to2000" "dark" "L" "AO vs saline" 84 0.009997 "0.87709999999999999" -0.1242 0.1442
"1000to2000" "dark" "L" "AO vs saline" 88 0.01121 "0.87209999999999999" -0.1341 0.1565
"1000to2000" "dark" "L" "AO vs saline" 92 0.008154 "0.9173" -0.1566 0.1729
"1000to2000" "dark" "L" "AO vs saline" 96 0.002241 "0.98070000000000002" -0.1923 0.1968
"1000to2000" "dark" "L" "AO vs saline" 100 -0.0051 "0.96350000000000002" -0.2379 0.2277
"400to1000" "dark" "L" "AO vs saline" 0 -0.134 "2.5999999999999999E-2" -0.2508 -0.01717
"400to1000" "dark" "L" "AO vs saline" 4 -0.1353 "1.2E-2" -0.2373 -0.03329
"400to1000" "dark" "L" "AO vs saline" 8 -0.135 "8.2000000000000007E-3" -0.2305 -0.03961
"400to1000" "dark" "L" "AO vs saline" 12 -0.1318 "8.8000000000000005E-3" -0.2264 -0.03718
"400to1000" "dark" "L" "AO vs saline" 16 -0.124 "1.29E-2" -0.219 -0.02904
"400to1000" "dark" "L" "AO vs saline" 20 -0.1111 "2.3300000000000001E-2" -0.2054 -0.01678
"400to1000" "dark" "L" "AO vs saline" 24 -0.09584 "4.99E-2" -0.1916 -7e-05
"400to1000" "dark" "L" "AO vs saline" 28 -0.08205 "0.10589999999999999" -0.1832 0.0191
"400to1000" "dark" "L" "AO vs saline" 32 -0.07346 "0.1714" -0.1815 0.03457
"400to1000" "dark" "L" "AO vs saline" 36 -0.07249 "0.19739999999999999" -0.1862 0.04122
"400to1000" "dark" "L" "AO vs saline" 40 -0.07631 "0.19739999999999999" -0.1964 0.0438
"400to1000" "dark" "L" "AO vs saline" 44 -0.08079 "0.20330000000000001" -0.2098 0.04817
"400to1000" "dark" "L" "AO vs saline" 48 -0.08179 "0.2321" -0.2211 0.05748
"400to1000" "dark" "L" "AO vs saline" 52 -0.07531 "0.29980000000000001" -0.2241 0.07347
"400to1000" "dark" "L" "AO vs saline" 56 -0.06099 "0.42249999999999999" -0.2184 0.09638
"400to1000" "dark" "L" "AO vs saline" 60 -0.04207 "0.59750000000000003" -0.2082 0.124
"400to1000" "dark" "L" "AO vs saline" 64 -0.02195 "0.79259999999999997" -0.1964 0.1525
"400to1000" "dark" "L" "AO vs saline" 68 -0.00403 "0.9627" -0.1842 0.1761
"400to1000" "dark" "L" "AO vs saline" 72 0.008879 "0.91869999999999996" -0.1732 0.191
"400to1000" "dark" "L" "AO vs saline" 76 0.01631 "0.85109999999999997" -0.1659 0.1985
"400to1000" "dark" "L" "AO vs saline" 80 0.0184 "0.83340000000000003" -0.1646 0.2014
"400to1000" "dark" "L" "AO vs saline" 84 0.01525 "0.86450000000000005" -0.1715 0.202
"400to1000" "dark" "L" "AO vs saline" 88 0.007186 "0.93899999999999995" -0.1897 0.204
"400to1000" "dark" "L" "AO vs saline" 92 -0.00471 "0.96399999999999997" -0.2238 0.2144
"400to1000" "dark" "L" "AO vs saline" 96 -0.01915 "0.87480000000000002" -0.2748 0.2365
"400to1000" "dark" "L" "AO vs saline" 100 -0.03488 "0.80979999999999996" -0.3386 0.2689
"1000to2000" "light" "L" "AO vs saline" 0 -0.02854 "0.71560000000000001" -0.1899 0.1328
"1000to2000" "light" "L" "AO vs saline" 4 -0.03551 "0.62090000000000001" -0.1848 0.1138
"1000to2000" "light" "L" "AO vs saline" 8 -0.04126 "0.5444" -0.1829 0.1003
"1000to2000" "light" "L" "AO vs saline" 12 -0.04458 "0.49969999999999998" -0.1813 0.09216
"1000to2000" "light" "L" "AO vs saline" 16 -0.04426 "0.48930000000000001" -0.1763 0.08783
"1000to2000" "light" "L" "AO vs saline" 20 -0.03944 "0.5181" -0.1657 0.08685
"1000to2000" "light" "L" "AO vs saline" 24 -0.03081 "0.5978" -0.1521 0.09047
"1000to2000" "light" "L" "AO vs saline" 28 -0.01939 "0.73419999999999996" -0.1379 0.09908
"1000to2000" "light" "L" "AO vs saline" 32 -0.00622 "0.91210000000000002" -0.1228 0.1104
"1000to2000" "light" "L" "AO vs saline" 36 0.007536 "0.89059999999999995" -0.106 0.1211
"1000to2000" "light" "L" "AO vs saline" 40 0.02026 "0.7046" -0.09068 0.1312
"1000to2000" "light" "L" "AO vs saline" 44 0.0302 "0.57230000000000003" -0.08044 0.1408
"1000to2000" "light" "L" "AO vs saline" 48 0.03563 "0.51319999999999999" -0.07651 0.1478
"1000to2000" "light" "L" "AO vs saline" 52 0.03487 "0.52510000000000001" -0.07815 0.1479
"1000to2000" "light" "L" "AO vs saline" 56 0.0282 "0.60580000000000001" -0.08506 0.1414
"1000to2000" "light" "L" "AO vs saline" 60 0.01778 "0.74719999999999998" -0.09705 0.1326
"1000to2000" "light" "L" "AO vs saline" 64 0.005886 "0.91720000000000002" -0.1118 0.1236
"1000to2000" "light" "L" "AO vs saline" 68 -0.00522 "0.92789999999999995" -0.1249 0.1145
"1000to2000" "light" "L" "AO vs saline" 72 -0.01385 "0.80900000000000005" -0.1331 0.1054
"1000to2000" "light" "L" "AO vs saline" 76 -0.02065 "0.71740000000000004" -0.1395 0.09819
"1000to2000" "light" "L" "AO vs saline" 80 -0.02681 "0.64649999999999996" -0.1481 0.09449
"1000to2000" "light" "L" "AO vs saline" 84 -0.03356 "0.58579999999999999" -0.1609 0.09377
"1000to2000" "light" "L" "AO vs saline" 88 -0.04182 "0.52929999999999999" -0.1796 0.09599
"1000to2000" "light" "L" "AO vs saline" 92 -0.05143 "0.49330000000000002" -0.2078 0.1049
"1000to2000" "light" "L" "AO vs saline" 96 -0.06193 "0.48459999999999998" -0.2465 0.1227
"1000to2000" "light" "L" "AO vs saline" 100 -0.07288 "0.49349999999999999" -0.2937 0.148
"400to1000" "light" "L" "AO vs saline" 0 0.06364 "0.2475" -0.04666 0.1739
"400to1000" "light" "L" "AO vs saline" 4 0.0602 "0.2084" -0.03651 0.1569
"400to1000" "light" "L" "AO vs saline" 8 0.05801 "0.19389999999999999" -0.0324 0.1484
"400to1000" "light" "L" "AO vs saline" 12 0.05831 "0.18809999999999999" -0.03096 0.1476
"400to1000" "light" "L" "AO vs saline" 16 0.06234 "0.16250000000000001" -0.02716 0.1518
"400to1000" "light" "L" "AO vs saline" 20 0.07073 "0.1134" -0.01842 0.1599
"400to1000" "light" "L" "AO vs saline" 24 0.0817 "7.51E-2" -0.00915 0.1725
"400to1000" "light" "L" "AO vs saline" 28 0.09284 "5.7000000000000002E-2" -0.00304 0.1887
"400to1000" "light" "L" "AO vs saline" 32 0.1017 "5.0900000000000001E-2" -0.00044 0.2039
"400to1000" "light" "L" "AO vs saline" 36 0.1065 "5.2200000000000003E-2" -0.00114 0.214
"400to1000" "light" "L" "AO vs saline" 40 0.1067 "6.4299999999999996E-2" -0.00712 0.2206
"400to1000" "light" "L" "AO vs saline" 44 0.1028 "9.4100000000000003E-2" -0.01957 0.2252
"400to1000" "light" "L" "AO vs saline" 48 0.09486 "0.1482" -0.03727 0.227
"400to1000" "light" "L" "AO vs saline" 52 0.08314 "0.23019999999999999" -0.05798 0.2243
"400to1000" "light" "L" "AO vs saline" 56 0.06821 "0.34639999999999999" -0.08109 0.2175
"400to1000" "light" "L" "AO vs saline" 60 0.051 "0.50119999999999998" -0.1066 0.2086
"400to1000" "light" "L" "AO vs saline" 64 0.03247 "0.68240000000000001" -0.133 0.198
"400to1000" "light" "L" "AO vs saline" 68 0.01355 "0.86850000000000005" -0.1574 0.1845
"400to1000" "light" "L" "AO vs saline" 72 -0.00497 "0.95199999999999996" -0.1778 0.1679
"400to1000" "light" "L" "AO vs saline" 76 -0.02294 "0.78110000000000002" -0.1959 0.15
"400to1000" "light" "L" "AO vs saline" 80 -0.04036 "0.62790000000000001" -0.214 0.1333
"400to1000" "light" "L" "AO vs saline" 84 -0.05727 "0.50239999999999996" -0.2344 0.1199
"400to1000" "light" "L" "AO vs saline" 88 -0.07367 "0.4138" -0.2604 0.1131
"400to1000" "light" "L" "AO vs saline" 92 -0.08969 "0.37109999999999999" -0.2975 0.1182
"400to1000" "light" "L" "AO vs saline" 96 -0.1055 "0.3674" -0.348 0.1371
"400to1000" "light" "L" "AO vs saline" 100 -0.1211 "0.38429999999999997" -0.4092 0.1671
"1000to2000" "dark" "R" "AO vs saline" 0 0.1133 "0.26100000000000001" -0.09203 0.3185
"1000to2000" "dark" "R" "AO vs saline" 4 0.1035 "0.2722" -0.08989 0.2969
"1000to2000" "dark" "R" "AO vs saline" 8 0.09382 "0.29820000000000002" -0.09184 0.2795
"1000to2000" "dark" "R" "AO vs saline" 12 0.08419 "0.33639999999999998" -0.09624 0.2646
"1000to2000" "dark" "R" "AO vs saline" 16 0.07466 "0.37969999999999998" -0.1006 0.25
"1000to2000" "dark" "R" "AO vs saline" 20 0.06524 "0.42430000000000001" -0.1037 0.2342
"1000to2000" "dark" "R" "AO vs saline" 24 0.05578 "0.47760000000000002" -0.1073 0.2188
"1000to2000" "dark" "R" "AO vs saline" 28 0.04612 "0.54690000000000005" -0.1129 0.2051
"1000to2000" "dark" "R" "AO vs saline" 32 0.03609 "0.63090000000000002" -0.1198 0.192
"1000to2000" "dark" "R" "AO vs saline" 36 0.02571 "0.72489999999999999" -0.1263 0.1777
"1000to2000" "dark" "R" "AO vs saline" 40 0.01579 "0.82410000000000005" -0.1326 0.1642
"1000to2000" "dark" "R" "AO vs saline" 44 0.00734 "0.91659999999999997" -0.139 0.1537
"1000to2000" "dark" "R" "AO vs saline" 48 0.00136 "0.98450000000000004" -0.1444 0.1472
"1000to2000" "dark" "R" "AO vs saline" 52 -0.00117 "0.98660000000000003" -0.1461 0.1437
"1000to2000" "dark" "R" "AO vs saline" 56 4e-05 "0.99950000000000006" -0.144 0.1441
"1000to2000" "dark" "R" "AO vs saline" 60 0.004603 "0.94730000000000003" -0.141 0.1502
"1000to2000" "dark" "R" "AO vs saline" 64 0.0121 "0.86660000000000004" -0.1382 0.1624
"1000to2000" "dark" "R" "AO vs saline" 68 0.02211 "0.76900000000000002" -0.1347 0.1789
"1000to2000" "dark" "R" "AO vs saline" 72 0.03396 "0.66700000000000004" -0.1307 0.1986
"1000to2000" "dark" "R" "AO vs saline" 76 0.04596 "0.58640000000000003" -0.1302 0.2222
"1000to2000" "dark" "R" "AO vs saline" 80 0.05613 "0.54530000000000001" -0.1371 0.2494
"1000to2000" "dark" "R" "AO vs saline" 84 0.06252 "0.54590000000000005" -0.153 0.278
"1000to2000" "dark" "R" "AO vs saline" 88 0.06375 "0.58309999999999995" -0.1788 0.3063
"1000to2000" "dark" "R" "AO vs saline" 92 0.06068 "0.64359999999999995" -0.2143 0.3356
"1000to2000" "dark" "R" "AO vs saline" 96 0.05473 "0.71319999999999995" -0.258 0.3674
"1000to2000" "dark" "R" "AO vs saline" 100 0.04736 "0.77949999999999997" -0.3074 0.4021
"400to1000" "dark" "R" "AO vs saline" 0 0.2199 "2.58E-2" 0.02964 0.4101
"400to1000" "dark" "R" "AO vs saline" 4 0.1619 "6.4199999999999993E-2" -0.01079 0.3347
"400to1000" "dark" "R" "AO vs saline" 8 0.1116 "0.1673" -0.05228 0.2755
"400to1000" "dark" "R" "AO vs saline" 12 0.07655 "0.32569999999999999" -0.08358 0.2367
"400to1000" "dark" "R" "AO vs saline" 16 0.06434 "0.39369999999999999" -0.09101 0.2197
"400to1000" "dark" "R" "AO vs saline" 20 0.0787 "0.27279999999999999" -0.06816 0.2256
"400to1000" "dark" "R" "AO vs saline" 24 0.1076 "0.12180000000000001" -0.03206 0.2473
"400to1000" "dark" "R" "AO vs saline" 28 0.1351 "5.4300000000000001E-2" -0.0028 0.2731
"400to1000" "dark" "R" "AO vs saline" 32 0.1453 "4.1000000000000002E-2" 0.006627 0.284
"400to1000" "dark" "R" "AO vs saline" 36 0.1278 "6.4799999999999996E-2" -0.00875 0.2644
"400to1000" "dark" "R" "AO vs saline" 40 0.09445 "0.1535" -0.03915 0.228
"400to1000" "dark" "R" "AO vs saline" 44 0.06257 "0.3372" -0.07138 0.1965
"400to1000" "dark" "R" "AO vs saline" 48 0.04959 "0.45860000000000001" -0.08834 0.1875
"400to1000" "dark" "R" "AO vs saline" 52 0.07204 "0.2989" -0.06988 0.214
"400to1000" "dark" "R" "AO vs saline" 56 0.127 "8.1799999999999998E-2" -0.018 0.2721
"400to1000" "dark" "R" "AO vs saline" 60 0.1922 "1.5299999999999999E-2" 0.04239 0.3421
"400to1000" "dark" "R" "AO vs saline" 64 0.2445 "4.5999999999999999E-3" 0.08739 0.4016
"400to1000" "dark" "R" "AO vs saline" 68 0.2606 "4.1000000000000003E-3" 0.09563 0.4256
"400to1000" "dark" "R" "AO vs saline" 72 0.2259 "1.35E-2" 0.05362 0.3981
"400to1000" "dark" "R" "AO vs saline" 76 0.1594 "8.1199999999999994E-2" -0.02237 0.3412
"400to1000" "dark" "R" "AO vs saline" 80 0.08872 "0.3518" -0.108 0.2854
"400to1000" "dark" "R" "AO vs saline" 84 0.04137 "0.69289999999999996" -0.1775 0.2603
"400to1000" "dark" "R" "AO vs saline" 88 0.03819 "0.74870000000000003" -0.2117 0.2881
"400to1000" "dark" "R" "AO vs saline" 92 0.07317 "0.59870000000000001" -0.218 0.3643
"400to1000" "dark" "R" "AO vs saline" 96 0.1336 "0.41689999999999999" -0.2087 0.4758
"400to1000" "dark" "R" "AO vs saline" 100 0.2067 "0.28789999999999999" -0.1939 0.6073
"1000to2000" "light" "R" "AO vs saline" 0 0.1013 "0.29110000000000003" -0.09468 0.2974
"1000to2000" "light" "R" "AO vs saline" 4 0.1001 "0.26350000000000001" -0.08343 0.2837
"1000to2000" "light" "R" "AO vs saline" 8 0.09813 "0.2535" -0.07812 0.2744
"1000to2000" "light" "R" "AO vs saline" 12 0.09453 "0.26019999999999999" -0.07744 0.2665
"1000to2000" "light" "R" "AO vs saline" 16 0.08853 "0.27860000000000001" -0.07889 0.256
"1000to2000" "light" "R" "AO vs saline" 20 0.07985 "0.30769999999999997" -0.08104 0.2407
"1000to2000" "light" "R" "AO vs saline" 24 0.07025 "0.34899999999999998" -0.08448 0.225
"1000to2000" "light" "R" "AO vs saline" 28 0.06198 "0.39660000000000001" -0.08895 0.2129
"1000to2000" "light" "R" "AO vs saline" 32 0.05733 "0.42559999999999998" -0.09107 0.2057
"1000to2000" "light" "R" "AO vs saline" 36 0.05751 "0.4123" -0.0872 0.2022
"1000to2000" "light" "R" "AO vs saline" 40 0.05954 "0.38329999999999997" -0.08141 0.2005
"1000to2000" "light" "R" "AO vs saline" 44 0.05936 "0.3785" -0.07962 0.1983
"1000to2000" "light" "R" "AO vs saline" 48 0.05295 "0.43099999999999999" -0.08568 0.1916
"1000to2000" "light" "R" "AO vs saline" 52 0.0364 "0.58420000000000005" -0.1014 0.1742
"1000to2000" "light" "R" "AO vs saline" 56 0.009195 "0.88839999999999997" -0.1276 0.146
"1000to2000" "light" "R" "AO vs saline" 60 -0.02584 "0.69630000000000003" -0.164 0.1123
"1000to2000" "light" "R" "AO vs saline" 64 -0.06571 "0.34329999999999999" -0.2084 0.07693
"1000to2000" "light" "R" "AO vs saline" 68 -0.1075 "0.1459" -0.2564 0.04153
"1000to2000" "light" "R" "AO vs saline" 72 -0.1482 "6.1600000000000002E-2" -0.3045 0.008124
"1000to2000" "light" "R" "AO vs saline" 76 -0.1856 "3.1899999999999998E-2" -0.3527 -0.01842
"1000to2000" "light" "R" "AO vs saline" 80 -0.2173 "2.3199999999999998E-2" -0.4006 -0.03401
"1000to2000" "light" "R" "AO vs saline" 84 -0.2411 "2.3800000000000002E-2" -0.4456 -0.03665
"1000to2000" "light" "R" "AO vs saline" 88 -0.2556 "3.1899999999999998E-2" -0.4858 -0.02543
"1000to2000" "light" "R" "AO vs saline" 92 -0.2625 "4.87E-2" -0.5233 -0.00167
"1000to2000" "light" "R" "AO vs saline" 96 -0.2643 "7.6700000000000004E-2" -0.5609 0.03227
"1000to2000" "light" "R" "AO vs saline" 100 -0.2636 "0.1154" -0.6 0.07284
"400to1000" "light" "R" "AO vs saline" 0 0.1945 "3.9699999999999999E-2" 0.01023 0.3789
"400to1000" "light" "R" "AO vs saline" 4 0.2103 "1.54E-2" 0.04603 0.3745
"400to1000" "light" "R" "AO vs saline" 8 0.2205 "8.6999999999999994E-3" 0.06473 0.3763
"400to1000" "light" "R" "AO vs saline" 12 0.2198 "8.0999999999999996E-3" 0.06574 0.3738
"400to1000" "light" "R" "AO vs saline" 16 0.2027 "1.1299999999999999E-2" 0.05222 0.3531
"400to1000" "light" "R" "AO vs saline" 20 0.1668 "2.3300000000000001E-2" 0.02579 0.3078
"400to1000" "light" "R" "AO vs saline" 24 0.1225 "6.7400000000000002E-2" -0.00989 0.2548
"400to1000" "light" "R" "AO vs saline" 28 0.08316 "0.19700000000000001" -0.04764 0.214
"400to1000" "light" "R" "AO vs saline" 32 0.06231 "0.33750000000000002" -0.07072 0.1953
"400to1000" "light" "R" "AO vs saline" 36 0.06856 "0.28689999999999999" -0.06301 0.2001
"400to1000" "light" "R" "AO vs saline" 40 0.09136 "0.14929999999999999" -0.03643 0.2192
"400to1000" "light" "R" "AO vs saline" 44 0.1154 "7.1599999999999997E-2" -0.01134 0.2421
"400to1000" "light" "R" "AO vs saline" 48 0.1253 "5.7700000000000001E-2" -0.00456 0.2551
"400to1000" "light" "R" "AO vs saline" 52 0.1064 "0.112" -0.02753 0.2403
"400to1000" "light" "R" "AO vs saline" 56 0.06001 "0.3679" -0.0774 0.1974
"400to1000" "light" "R" "AO vs saline" 60 0.003508 "0.95879999999999999" -0.1387 0.1457
"400to1000" "light" "R" "AO vs saline" 64 -0.04514 "0.52959999999999996" -0.1941 0.1039
"400to1000" "light" "R" "AO vs saline" 68 -0.06793 "0.37069999999999997" -0.2243 0.08841
"400to1000" "light" "R" "AO vs saline" 72 -0.05344 "0.49680000000000002" -0.2167 0.1099
"400to1000" "light" "R" "AO vs saline" 76 -0.01657 "0.84040000000000004" -0.189 0.1559
"400to1000" "light" "R" "AO vs saline" 80 0.02119 "0.81210000000000004" -0.1654 0.2077
"400to1000" "light" "R" "AO vs saline" 84 0.03835 "0.69930000000000003" -0.1691 0.2458
"400to1000" "light" "R" "AO vs saline" 88 0.01876 "0.8679" -0.218 0.2555
"400to1000" "light" "R" "AO vs saline" 92 -0.03239 "0.80510000000000004" -0.3083 0.2436
"400to1000" "light" "R" "AO vs saline" 96 -0.1046 "0.50109999999999999" -0.4291 0.22
"400to1000" "light" "R" "AO vs saline" 100 -0.1873 "0.30919999999999997" -0.5672 0.1926
"1000to2000" "dark vs light" "L" "AO vs saline" 0 0.1061 "0.35549999999999998" -0.1281 0.3403
"1000to2000" "dark vs light" "L" "AO vs saline" 4 0.09525 "0.36559999999999998" -0.1216 0.3121
"1000to2000" "dark vs light" "L" "AO vs saline" 8 0.08502 "0.39279999999999998" -0.1207 0.2907
"1000to2000" "dark vs light" "L" "AO vs saline" 12 0.07596 "0.42949999999999999" -0.1225 0.2745
"1000to2000" "dark vs light" "L" "AO vs saline" 16 0.06868 "0.46010000000000001" -0.123 0.2604
"1000to2000" "dark vs light" "L" "AO vs saline" 20 0.06366 "0.47320000000000001" -0.1197 0.247
"1000to2000" "dark vs light" "L" "AO vs saline" 24 0.06107 "0.4733" -0.1151 0.2373
"1000to2000" "dark vs light" "L" "AO vs saline" 28 0.06098 "0.46510000000000001" -0.1111 0.2331
"1000to2000" "dark vs light" "L" "AO vs saline" 32 0.06346 "0.44159999999999999" -0.1058 0.2327
"1000to2000" "dark vs light" "L" "AO vs saline" 36 0.06825 "0.3957" -0.09661 0.2331
"1000to2000" "dark vs light" "L" "AO vs saline" 40 0.07379 "0.34720000000000001" -0.08733 0.2349
"1000to2000" "dark vs light" "L" "AO vs saline" 44 0.07818 "0.31940000000000002" -0.0826 0.239
"1000to2000" "dark vs light" "L" "AO vs saline" 48 0.07952 "0.31909999999999999" -0.08343 0.2425
"1000to2000" "dark vs light" "L" "AO vs saline" 52 0.07598 "0.34399999999999997" -0.08823 0.2402
"1000to2000" "dark vs light" "L" "AO vs saline" 56 0.0672 "0.40039999999999998" -0.09734 0.2317
"1000to2000" "dark vs light" "L" "AO vs saline" 60 0.05431 "0.50039999999999996" -0.1125 0.2212
"1000to2000" "dark vs light" "L" "AO vs saline" 64 0.0385 "0.64100000000000001" -0.1326 0.2096
"1000to2000" "dark vs light" "L" "AO vs saline" 68 0.02095 "0.80279999999999996" -0.153 0.1949
"1000to2000" "dark vs light" "L" "AO vs saline" 72 0.002853 "0.97260000000000002" -0.1704 0.1761
"1000to2000" "dark vs light" "L" "AO vs saline" 76 -0.01467 "0.85929999999999995" -0.1873 0.158
"1000to2000" "dark vs light" "L" "AO vs saline" 80 -0.03051 "0.71909999999999996" -0.2068 0.1457
"1000to2000" "dark vs light" "L" "AO vs saline" 84 -0.04356 "0.62609999999999999" -0.2286 0.1415
"1000to2000" "dark vs light" "L" "AO vs saline" 88 -0.05304 "0.58240000000000003" -0.2533 0.1472
"1000to2000" "dark vs light" "L" "AO vs saline" 92 -0.05958 "0.5837" -0.2867 0.1676
"1000to2000" "dark vs light" "L" "AO vs saline" 96 -0.06417 "0.61670000000000003" -0.3324 0.204
"1000to2000" "dark vs light" "L" "AO vs saline" 100 -0.06778 "0.65959999999999996" -0.3887 0.2531
"400to1000" "dark vs light" "L" "AO vs saline" 0 0.1976 "1.7000000000000001E-2" 0.03797 0.3573
"400to1000" "dark vs light" "L" "AO vs saline" 4 0.1955 "8.8999999999999999E-3" 0.05501 0.3359
"400to1000" "dark vs light" "L" "AO vs saline" 8 0.1931 "6.4000000000000003E-3" 0.06178 0.3243
"400to1000" "dark vs light" "L" "AO vs saline" 12 0.1901 "6.1000000000000004E-3" 0.06084 0.3194
"400to1000" "dark vs light" "L" "AO vs saline" 16 0.1864 "6.8999999999999999E-3" 0.05686 0.3159
"400to1000" "dark vs light" "L" "AO vs saline" 20 0.1818 "8.3000000000000001E-3" 0.05251 0.3111
"400to1000" "dark vs light" "L" "AO vs saline" 24 0.1775 "1.12E-2" 0.04555 0.3095
"400to1000" "dark vs light" "L" "AO vs saline" 28 0.1749 "1.6500000000000001E-2" 0.03574 0.314
"400to1000" "dark vs light" "L" "AO vs saline" 32 0.1752 "2.2700000000000001E-2" 0.02713 0.3233
"400to1000" "dark vs light" "L" "AO vs saline" 36 0.1789 "2.6800000000000001E-2" 0.02296 0.3349
"400to1000" "dark vs light" "L" "AO vs saline" 40 0.1831 "3.2000000000000001E-2" 0.01776 0.3483
"400to1000" "dark vs light" "L" "AO vs saline" 44 0.1836 "4.3700000000000003E-2" 0.005824 0.3614
"400to1000" "dark vs light" "L" "AO vs saline" 48 0.1766 "6.8900000000000003E-2" -0.01524 0.3685
"400to1000" "dark vs light" "L" "AO vs saline" 52 0.1584 "0.12089999999999999" -0.04644 0.3633
"400to1000" "dark vs light" "L" "AO vs saline" 56 0.1292 "0.22389999999999999" -0.08759 0.346
"400to1000" "dark vs light" "L" "AO vs saline" 60 0.09307 "0.40010000000000001" -0.1359 0.322
"400to1000" "dark vs light" "L" "AO vs saline" 64 0.05442 "0.6371" -0.186 0.2948
"400to1000" "dark vs light" "L" "AO vs saline" 68 0.01758 "0.88239999999999996" -0.2307 0.2659
"400to1000" "dark vs light" "L" "AO vs saline" 72 -0.01385 "0.90800000000000003" -0.2649 0.2372
"400to1000" "dark vs light" "L" "AO vs saline" 76 -0.03925 "0.74360000000000004" -0.2904 0.2119
"400to1000" "dark vs light" "L" "AO vs saline" 80 -0.05876 "0.62709999999999999" -0.311 0.1935
"400to1000" "dark vs light" "L" "AO vs saline" 84 -0.07251 "0.55810000000000004" -0.3299 0.1848
"400to1000" "dark vs light" "L" "AO vs saline" 88 -0.08086 "0.53510000000000002" -0.3522 0.1905
"400to1000" "dark vs light" "L" "AO vs saline" 92 -0.08498 "0.55649999999999999" -0.387 0.217
"400to1000" "dark vs light" "L" "AO vs saline" 96 -0.0863 "0.60809999999999997" -0.4387 0.2661
"400to1000" "dark vs light" "L" "AO vs saline" 100 -0.08621 "0.66679999999999995" -0.5049 0.3325
"1000to2000" "dark vs light" "R" "AO vs saline" 0 -0.01191 "0.93089999999999995" -0.297 0.2732
"1000to2000" "dark vs light" "R" "AO vs saline" 4 -0.00338 "0.9788" -0.2701 0.2634
"1000to2000" "dark vs light" "R" "AO vs saline" 8 0.004313 "0.9718" -0.2518 0.2604
"1000to2000" "dark vs light" "R" "AO vs saline" 12 0.01034 "0.93100000000000005" -0.2396 0.2602
"1000to2000" "dark vs light" "R" "AO vs saline" 16 0.01387 "0.9052" -0.2294 0.2572
"1000to2000" "dark vs light" "R" "AO vs saline" 20 0.01461 "0.89600000000000002" -0.2191 0.2483
"1000to2000" "dark vs light" "R" "AO vs saline" 24 0.01446 "0.89290000000000003" -0.2103 0.2392
"1000to2000" "dark vs light" "R" "AO vs saline" 28 0.01586 "0.88" -0.2036 0.2353
"1000to2000" "dark vs light" "R" "AO vs saline" 32 0.02124 "0.83779999999999999" -0.1948 0.2373
"1000to2000" "dark vs light" "R" "AO vs saline" 36 0.0318 "0.75339999999999996" -0.1789 0.2425
"1000to2000" "dark vs light" "R" "AO vs saline" 40 0.04374 "0.65669999999999995" -0.1613 0.2488
"1000to2000" "dark vs light" "R" "AO vs saline" 44 0.05202 "0.59209999999999996" -0.1497 0.2538
"1000to2000" "dark vs light" "R" "AO vs saline" 48 0.05159 "0.5948" -0.1494 0.2526
"1000to2000" "dark vs light" "R" "AO vs saline" 52 0.03757 "0.69630000000000003" -0.1624 0.2375
"1000to2000" "dark vs light" "R" "AO vs saline" 56 0.009156 "0.92330000000000001" -0.1895 0.2079
"1000to2000" "dark vs light" "R" "AO vs saline" 60 -0.03044 "0.75149999999999995" -0.2312 0.1703
"1000to2000" "dark vs light" "R" "AO vs saline" 64 -0.07781 "0.43759999999999999" -0.285 0.1294
"1000to2000" "dark vs light" "R" "AO vs saline" 68 -0.1296 "0.2225" -0.3458 0.08671
"1000to2000" "dark vs light" "R" "AO vs saline" 72 -0.1822 "0.1081" -0.4092 0.04487
"1000to2000" "dark vs light" "R" "AO vs saline" 76 -0.2315 "6.0299999999999999E-2" -0.4744 0.01135
"1000to2000" "dark vs light" "R" "AO vs saline" 80 -0.2734 "4.4900000000000002E-2" -0.5397 -0.00711
"1000to2000" "dark vs light" "R" "AO vs saline" 84 -0.3036 "4.5699999999999998E-2" -0.6007 -0.00663
"1000to2000" "dark vs light" "R" "AO vs saline" 88 -0.3194 "5.9799999999999999E-2" -0.6537 0.01498
"1000to2000" "dark vs light" "R" "AO vs saline" 92 -0.3232 "8.8800000000000004E-2" -0.7021 0.05575
"1000to2000" "dark vs light" "R" "AO vs saline" 96 -0.3191 "0.1348" -0.75 0.1119
"1000to2000" "dark vs light" "R" "AO vs saline" 100 -0.311 "0.1948" -0.7999 0.1779
"400to1000" "dark vs light" "R" "AO vs saline" 0 -0.02534 "0.84770000000000001" -0.2983 0.2476
"400to1000" "dark vs light" "R" "AO vs saline" 4 0.04831 "0.6734" -0.1906 0.2872
"400to1000" "dark vs light" "R" "AO vs saline" 8 0.1089 "0.32400000000000001" -0.1186 0.3364
"400to1000" "dark vs light" "R" "AO vs saline" 12 0.1432 "0.20219999999999999" -0.08518 0.3716
"400to1000" "dark vs light" "R" "AO vs saline" 16 0.1383 "0.20979999999999999" -0.08582 0.3624
"400to1000" "dark vs light" "R" "AO vs saline" 20 0.08808 "0.38159999999999999" -0.1194 0.2955
"400to1000" "dark vs light" "R" "AO vs saline" 24 0.01486 "0.87190000000000001" -0.1777 0.2074
"400to1000" "dark vs light" "R" "AO vs saline" 28 -0.05197 "0.57540000000000002" -0.2443 0.1404
"400to1000" "dark vs light" "R" "AO vs saline" 32 -0.08303 "0.39069999999999999" -0.2816 0.1156
"400to1000" "dark vs light" "R" "AO vs saline" 36 -0.05927 "0.53110000000000002" -0.2549 0.1363
"400to1000" "dark vs light" "R" "AO vs saline" 40 -0.00308 "0.97260000000000002" -0.1901 0.184
"400to1000" "dark vs light" "R" "AO vs saline" 44 0.05281 "0.55259999999999998" -0.1315 0.2372
"400to1000" "dark vs light" "R" "AO vs saline" 48 0.07568 "0.41360000000000002" -0.1148 0.2662
"400to1000" "dark vs light" "R" "AO vs saline" 52 0.03433 "0.71809999999999996" -0.1631 0.2318
"400to1000" "dark vs light" "R" "AO vs saline" 56 -0.06702 "0.4904" -0.2684 0.1344
"400to1000" "dark vs light" "R" "AO vs saline" 60 -0.1887 "7.0900000000000005E-2" -0.3956 0.01818
"400to1000" "dark vs light" "R" "AO vs saline" 64 -0.2896 "1.2E-2" -0.5061 -0.07312
"400to1000" "dark vs light" "R" "AO vs saline" 68 -0.3285 "7.4999999999999997E-3" -0.5562 -0.1008
"400to1000" "dark vs light" "R" "AO vs saline" 72 -0.2793 "2.4299999999999999E-2" -0.5172 -0.04146
"400to1000" "dark vs light" "R" "AO vs saline" 76 -0.176 "0.15529999999999999" -0.4267 0.07474
"400to1000" "dark vs light" "R" "AO vs saline" 80 -0.06754 "0.60329999999999995" -0.3386 0.2036
"400to1000" "dark vs light" "R" "AO vs saline" 84 -0.00303 "0.98319999999999996" -0.3046 0.2986
"400to1000" "dark vs light" "R" "AO vs saline" 88 -0.01943 "0.90569999999999995" -0.3637 0.3248
"400to1000" "dark vs light" "R" "AO vs saline" 92 -0.1056 "0.58169999999999999" -0.5067 0.2955
"400to1000" "dark vs light" "R" "AO vs saline" 96 -0.2382 "0.29730000000000001" -0.7098 0.2334
"400to1000" "dark vs light" "R" "AO vs saline" 100 -0.394 "0.14860000000000001" -0.9461 0.1581
"1000to2000" "dark vs light" "L vs R" "AO vs saline" 0 -0.118 "0.46639999999999998" -0.4491 0.2131
"1000to2000" "dark vs light" "L vs R" "AO vs saline" 4 -0.09863 "0.5202" -0.4161 0.2188
"1000to2000" "dark vs light" "L vs R" "AO vs saline" 8 -0.0807 "0.59309999999999996" -0.395 0.2336
"1000to2000" "dark vs light" "L vs R" "AO vs saline" 12 -0.06562 "0.66649999999999998" -0.3823 0.2511
"1000to2000" "dark vs light" "L vs R" "AO vs saline" 16 -0.05481 "0.72030000000000005" -0.373 0.2634
"1000to2000" "dark vs light" "L vs R" "AO vs saline" 20 -0.04905 "0.74619999999999997" -0.365 0.2669
"1000to2000" "dark vs light" "L vs R" "AO vs saline" 24 -0.04661 "0.75639999999999996" -0.3604 0.2672
"1000to2000" "dark vs light" "L vs R" "AO vs saline" 28 -0.04512 "0.76500000000000001" -0.3599 0.2697
"1000to2000" "dark vs light" "L vs R" "AO vs saline" 32 -0.04221 "0.78149999999999997" -0.359 0.2745
"1000to2000" "dark vs light" "L vs R" "AO vs saline" 36 -0.03645 "0.80989999999999995" -0.3523 0.2794
"1000to2000" "dark vs light" "L vs R" "AO vs saline" 40 -0.03005 "0.84150000000000003" -0.3442 0.2841
"1000to2000" "dark vs light" "L vs R" "AO vs saline" 44 -0.02616 "0.8619" -0.3405 0.2882
"1000to2000" "dark vs light" "L vs R" "AO vs saline" 48 -0.02794 "0.8538" -0.344 0.2881
"1000to2000" "dark vs light" "L vs R" "AO vs saline" 52 -0.03841 "0.80010000000000003" -0.3544 0.2776
"1000to2000" "dark vs light" "L vs R" "AO vs saline" 56 -0.05805 "0.70020000000000004" -0.3725 0.2564
"1000to2000" "dark vs light" "L vs R" "AO vs saline" 60 -0.08475 "0.5756" -0.3998 0.2303
"1000to2000" "dark vs light" "L vs R" "AO vs saline" 64 -0.1163 "0.45079999999999998" -0.4353 0.2027
"1000to2000" "dark vs light" "L vs R" "AO vs saline" 68 -0.1505 "0.3397" -0.4744 0.1734
"1000to2000" "dark vs light" "L vs R" "AO vs saline" 72 -0.185 "0.24970000000000001" -0.5136 0.1436
"1000to2000" "dark vs light" "L vs R" "AO vs saline" 76 -0.2168 "0.19139999999999999" -0.5544 0.1208
"1000to2000" "dark vs light" "L vs R" "AO vs saline" 80 -0.2429 "0.1651" -0.5973 0.1115
"1000to2000" "dark vs light" "L vs R" "AO vs saline" 84 -0.2601 "0.1643" -0.6387 0.1185
"1000to2000" "dark vs light" "L vs R" "AO vs saline" 88 -0.2663 "0.18540000000000001" -0.6752 0.1425
"1000to2000" "dark vs light" "L vs R" "AO vs saline" 92 -0.2636 "0.2276" -0.7109 0.1837
"1000to2000" "dark vs light" "L vs R" "AO vs saline" 96 -0.2549 "0.28970000000000001" -0.7507 0.241
"1000to2000" "dark vs light" "L vs R" "AO vs saline" 100 -0.2432 "0.36459999999999998" -0.7969 0.3106
"400to1000" "dark vs light" "L vs R" "AO vs saline" 0 -0.223 "0.1711" -0.5501 0.1042
"400to1000" "dark vs light" "L vs R" "AO vs saline" 4 -0.1472 "0.31850000000000001" -0.4495 0.1551
"400to1000" "dark vs light" "L vs R" "AO vs saline" 8 -0.08419 "0.5595" -0.3839 0.2156
"400to1000" "dark vs light" "L vs R" "AO vs saline" 12 -0.04687 "0.75149999999999995" -0.3549 0.2611
"400to1000" "dark vs light" "L vs R" "AO vs saline" 16 -0.04804 "0.74850000000000005" -0.3594 0.2633
"400to1000" "dark vs light" "L vs R" "AO vs saline" 20 -0.09372 "0.52280000000000004" -0.3978 0.2103
"400to1000" "dark vs light" "L vs R" "AO vs saline" 24 -0.1627 "0.2631" -0.4603 0.135
"400to1000" "dark vs light" "L vs R" "AO vs saline" 28 -0.2269 "0.1298" -0.5279 0.0742
"400to1000" "dark vs light" "L vs R" "AO vs saline" 32 -0.2582 "9.4500000000000001E-2" -0.566 0.0495
"400to1000" "dark vs light" "L vs R" "AO vs saline" 36 -0.2382 "0.11890000000000001" -0.5445 0.06812
"400to1000" "dark vs light" "L vs R" "AO vs saline" 40 -0.1861 "0.20699999999999999" -0.4865 0.1142
"400to1000" "dark vs light" "L vs R" "AO vs saline" 44 -0.1308 "0.36559999999999998" -0.4287 0.1672
"400to1000" "dark vs light" "L vs R" "AO vs saline" 48 -0.101 "0.48730000000000001" -0.4015 0.1996
"400to1000" "dark vs light" "L vs R" "AO vs saline" 52 -0.1241 "0.39700000000000002" -0.426 0.1778
"400to1000" "dark vs light" "L vs R" "AO vs saline" 56 -0.1962 "0.1842" -0.4961 0.1036
"400to1000" "dark vs light" "L vs R" "AO vs saline" 60 -0.2818 "6.3500000000000001E-2" -0.5815 0.01787
"400to1000" "dark vs light" "L vs R" "AO vs saline" 64 -0.344 "2.9000000000000001E-2" -0.6482 -0.03986
"400to1000" "dark vs light" "L vs R" "AO vs saline" 68 -0.3461 "3.1300000000000001E-2" -0.6572 -0.03504
"400to1000" "dark vs light" "L vs R" "AO vs saline" 72 -0.2655 "9.5699999999999993E-2" -0.5834 0.0525
"400to1000" "dark vs light" "L vs R" "AO vs saline" 76 -0.1367 "0.39100000000000001" -0.4662 0.1928
"400to1000" "dark vs light" "L vs R" "AO vs saline" 80 -0.00877 "0.95820000000000005" -0.3585 0.341
"400to1000" "dark vs light" "L vs R" "AO vs saline" 84 0.06949 "0.7016" -0.3087 0.4477
"400to1000" "dark vs light" "L vs R" "AO vs saline" 88 0.06142 "0.75580000000000003" -0.3517 0.4746
"400to1000" "dark vs light" "L vs R" "AO vs saline" 92 -0.02058 "0.92449999999999999" -0.4766 0.4355
"400to1000" "dark vs light" "L vs R" "AO vs saline" 96 -0.1519 "0.53310000000000002" -0.6604 0.3567
"400to1000" "dark vs light" "L vs R" "AO vs saline" 100 -0.3078 "0.26790000000000003" -0.8775 0.2619
"1000to2000 vs 400to1000" "dark vs light" "L vs R" "AO vs saline" 0 0.105 "0.47070000000000001" -0.1851 0.3951
"1000to2000 vs 400to1000" "dark vs light" "L vs R" "AO vs saline" 4 0.04854 "0.67669999999999997" -0.1879 0.285
"1000to2000 vs 400to1000" "dark vs light" "L vs R" "AO vs saline" 8 0.003488 "0.97499999999999998" -0.2246 0.2316
"1000to2000 vs 400to1000" "dark vs light" "L vs R" "AO vs saline" 12 -0.01875 "0.87580000000000002" -0.2634 0.2259
"1000to2000 vs 400to1000" "dark vs light" "L vs R" "AO vs saline" 16 -0.00676 "0.95650000000000002" -0.2588 0.2453
"1000to2000 vs 400to1000" "dark vs light" "L vs R" "AO vs saline" 20 0.04468 "0.70140000000000002" -0.1932 0.2826
"1000to2000 vs 400to1000" "dark vs light" "L vs R" "AO vs saline" 24 0.1161 "0.29339999999999999" -0.1079 0.3401
"1000to2000 vs 400to1000" "dark vs light" "L vs R" "AO vs saline" 28 0.1817 "0.11509999999999999" -0.04778 0.4113
"1000to2000 vs 400to1000" "dark vs light" "L vs R" "AO vs saline" 32 0.216 "7.8100000000000003E-2" -0.02609 0.4581
"1000to2000 vs 400to1000" "dark vs light" "L vs R" "AO vs saline" 36 0.2018 "9.5000000000000001E-2" -0.03782 0.4413
"1000to2000 vs 400to1000" "dark vs light" "L vs R" "AO vs saline" 40 0.1561 "0.1709" -0.07279 0.385
"1000to2000 vs 400to1000" "dark vs light" "L vs R" "AO vs saline" 44 0.1046 "0.34649999999999997" -0.121 0.3302
"1000to2000 vs 400to1000" "dark vs light" "L vs R" "AO vs saline" 48 0.07303 "0.52200000000000002" -0.1586 0.3046
"1000to2000 vs 400to1000" "dark vs light" "L vs R" "AO vs saline" 52 0.08571 "0.45639999999999997" -0.1476 0.319
"1000to2000 vs 400to1000" "dark vs light" "L vs R" "AO vs saline" 56 0.1382 "0.22059999999999999" -0.08911 0.3654
"1000to2000 vs 400to1000" "dark vs light" "L vs R" "AO vs saline" 60 0.197 "8.2500000000000004E-2" -0.02769 0.4218
"1000to2000 vs 400to1000" "dark vs light" "L vs R" "AO vs saline" 64 0.2277 "5.1799999999999999E-2" -0.00196 0.4574
"1000to2000 vs 400to1000" "dark vs light" "L vs R" "AO vs saline" 68 0.1956 "9.7000000000000003E-2" -0.03791 0.4291
"1000to2000 vs 400to1000" "dark vs light" "L vs R" "AO vs saline" 72 0.08046 "0.4733" -0.1477 0.3087
"1000to2000 vs 400to1000" "dark vs light" "L vs R" "AO vs saline" 76 -0.08011 "0.46500000000000002" -0.304 0.1438
"1000to2000 vs 400to1000" "dark vs light" "L vs R" "AO vs saline" 80 -0.2341 "4.4900000000000002E-2" -0.4624 -0.00584
"1000to2000 vs 400to1000" "dark vs light" "L vs R" "AO vs saline" 84 -0.3296 "7.6E-3" -0.564 -0.09516
"1000to2000 vs 400to1000" "dark vs light" "L vs R" "AO vs saline" 88 -0.3278 "7.3000000000000001E-3" -0.5588 -0.09669
"1000to2000 vs 400to1000" "dark vs light" "L vs R" "AO vs saline" 92 -0.243 "3.5799999999999998E-2" -0.4684 -0.01763
"1000to2000 vs 400to1000" "dark vs light" "L vs R" "AO vs saline" 96 -0.103 "0.37509999999999999" -0.3375 0.1315
"1000to2000 vs 400to1000" "dark vs light" "L vs R" "AO vs saline" 100 0.06462 "0.6331" -0.2055 0.3348
