# Supplementary material for: Sildenafil-evoked photoreceptor oxidative stress in vivo is unrelated to impaired visual performance in mice
Source: PLoS One. 2021 Mar 4;16(3):e0245161. doi: 10.1371/journal.pone.0245161 (PMC7932139; doi:10.1371/journal.pone.0245161)
Supplement: S2 File — This file contains the summary data and code needed to generate Figs 3 and 7. (ZIP) [file pone.0245161.s002.zip › figure3_figure7_data_description.txt]

Variable Description

region: retinal region (400to1000/10000to2000)
condition: adaptation (light/dark)
side: side of eye (L=inferior/R=superior)
treat: treatment (saline/AO)
depth: retinal depth (% thickness)
estimate:  1/t1 mean estimate from model
pvalue: Pr > |t|
lower: lower 95% confidence interval
upper: upper 95% confidence interval
