# Supplementary material for: Sildenafil-evoked photoreceptor oxidative stress in vivo is unrelated to impaired visual performance in mice
Source: PLoS One. 2021 Mar 4;16(3):e0245161. doi: 10.1371/journal.pone.0245161 (PMC7932139; doi:10.1371/journal.pone.0245161)
Supplement: S2 File — This file contains the summary data and code needed to generate Figs 3 and 7. (ZIP) [file pone.0245161.s002.zip › FigureS1_figureS7.R]

library(haven)
library(ggplot2)
library(cowplot)

# Read Data
datdir1 <-  # insert directory where figure3 and figure7 data is located
datdir2 <-  # insert directory where MRI raw data is located
  
# Read and Format Estimate Data
estimates <- read.table(paste0(datdir1,"/figure3_figure7_data.txt"), header=TRUE)
estimates$treat <- factor(estimates$treat,levels=c("saline", "AO", "AO vs saline")) #reorder factor levels for plotting

# Read and Format Raw Data
rawdata <- read.table(paste0(datdir2,"/MRI_raw_data.txt"), header=TRUE)
rawdata$treat <- factor(rawdata$treat, levels = c("saline", "AO"))


# Function to create plots
plotit2<-function(estdat, rawdat, csr, title, xmin, xmax){
  
    plot<-
    ggplot(estdat[estdat$condition == csr[1] & estdat$side == csr[2] & estdat$region == csr[3] & estdat$treat != "AO vs saline",], 
               aes(x = depth,y = estimate,color = treat)) +
    geom_line(size = .8) + 
    geom_line(data=rawdat[rawdat$condition == csr[1] & rawdat$side == csr[2] & rawdat$region == csr[3],], 
              aes(x = depth,y = t1,color = treat,group=mouse), size = .5,linetype="dashed",alpha=0.6) + 
    scale_color_manual(values = c("black", "red")) +
    scale_y_continuous(limits=c(0.0, 1.6), breaks = c(seq(0.0, 1.6, 0.2)),expand=c(0, 0)) +
    scale_x_continuous(expand=c(0, 0))+
    ylab(label=expression("Mean 1/T1 (" ~sec^-1 ~")")) +
    xlab(label="Depth (% retinal thickness)") +
    ggtitle(paste0(title)) +
    theme(panel.background=element_blank(),
          axis.line = element_line(),
          axis.text=element_text(size = 8,color = "black"),
          axis.title=element_text(size = 10,color = "black"),
          plot.title=element_text(size = 12),
          legend.title = element_blank(),
          legend.position = c(0.4, 0.95),
          legend.direction = "horizontal",
          #legend.text  = element_text(size = 7.5),
          legend.key.size = unit(1, "lines"),
          plot.margin=unit(c(0.5, 0.5, 0, 0),unit = "cm")) +
    annotate("text",label="Dashed = Raw; Solid = Estimated Mean", x=40,y=1.35,size=2.25)
  return(plot)       
}

# Figure S1
plot_grid(plotit2(estimates, rawdata,  c("light", "L", "1000to2000"), "1000 to 2000 inferior"),
          plotit2(estimates, rawdata,  c("light", "R", "1000to2000"), "1000 to 2000 superior"),
          plotit2(estimates, rawdata,  c("light", "L", "400to1000"), "400 to 1000 inferior"),
          plotit2(estimates, rawdata,  c("light", "R", "400to1000"), "400 to 1000 inferior"),
          labels=c("A)","B)","C)","D)"))


# Figure S7
plot_grid(plotit2(estimates, rawdata,  c("dark", "L", "1000to2000"), "1000 to 2000 inferior"),
          plotit2(estimates, rawdata,  c("dark", "R", "1000to2000"), "1000 to 2000 superior"),
          plotit2(estimates, rawdata,  c("dark", "L", "400to1000"), "400 to 1000 inferior"),
          plotit2(estimates, rawdata,  c("dark", "R", "400to1000"), "400 to 1000 inferior"),
          labels=c("A)","B)","C)","D)"))
