# Supplementary material for: Sildenafil-evoked photoreceptor oxidative stress in vivo is unrelated to impaired visual performance in mice
Source: PLoS One. 2021 Mar 4;16(3):e0245161. doi: 10.1371/journal.pone.0245161 (PMC7932139; doi:10.1371/journal.pone.0245161)
Supplement: S3 File — This file contains the summary data and code needed to generate Figs 5, 6 and 8. (ZIP) [file pone.0245161.s003.zip]

Archive with 7 entries (7 files):
- figures_5_6_8.R
- figures_S3_S5_S8.R
- OCT_AVG_raw_data.txt
- OCT_AVG_raw_data_description.txt
- OCT_figure_estimates.txt
- OCT_supplemental_figure_estimates_descriptions.txt
- OCT_supplemental_figures_estimates.txt
