# Supplementary material for: Sildenafil-evoked photoreceptor oxidative stress in vivo is unrelated to impaired visual performance in mice
Source: PLoS One. 2021 Mar 4;16(3):e0245161. doi: 10.1371/journal.pone.0245161 (PMC7932139; doi:10.1371/journal.pone.0245161)
Supplement: S3 File — This file contains the summary data and code needed to generate Figs 5, 6 and 8. (ZIP) [file pone.0245161.s003.zip › figures_5_6_8.R]

library(haven)
library(ggplot2)
library(scales)
library(stringr)
library(dplyr)
library(cowplot)

datdir<-  # insert directory where data is located
rawdat <- read.table(paste0(datdir,"/OCT_AVG_raw_data.txt"),header=TRUE)
estdat<-read.table(paste0(datdir,"/OCT_figure_estimates.txt"),header=TRUE)

onl_ests_L<-estdat[estdat$layer == "ONL" & estdat$side == "L",]
onl_ests_R<-estdat[estdat$layer == "ONL" & estdat$side == "R",]
er_ests_L<-estdat[estdat$layer == "ELM-RPE" & estdat$side == "L",]
er_ests_R<-estdat[estdat$layer == "ELM-RPE" & estdat$side == "R",]


get_ests<-function(datlist,gp){
  gp2<-paste0(gp,"+AO")
  gps<-list(gp,gp2,"CD","CL")
  temp<-list()
  elist<-list()
  for (i in 1:2){
      datlist[[i]]$x1<-word(datlist[[i]]$group,1,1)
      datlist[[i]]$x2<-word(datlist[[i]]$group,3,3)
      temp[[i]]<-datlist[[i]]%>% filter(str_detect(group,paste(gps,collapse="|")))
      elist[[(i-1)*2+1]]<-temp[[i]][temp[[i]]$group == "CD" | temp[[i]]$group == "CL" | 
                                    temp[[i]]$group == gp | temp[[i]]$group == gp2,]
      
      elist[[(i-1)*2+2]]<-temp[[i]][(temp[[i]]$group == "CL vs CD" | temp[[i]]$group == paste(gp,"vs CD") | 
                                     temp[[i]]$group == paste(gp2,"vs CD") | temp[[i]]$group == paste(gp,"vs CL") |
                                     temp[[i]]$group == paste(gp2,"vs CL") | temp[[i]]$group == paste(gp,"vs",gp2))
                                     & temp[[i]]$Adjp<=0.05,]
     
  }
  return(elist)
}

getplots<-function(datlist,side){

p1<-ggplot(datlist[[1]],aes(x = group, y = Estimate, fill = group)) +
  geom_bar(stat = "identity", colour = "black",position = "dodge", show.legend  =  FALSE) + 
  theme_bw() + 
  theme(legend.position = "none",
        panel.grid.major = element_blank(),
        panel.grid.minor = element_blank(),
        panel.border = element_blank(),
        axis.line = element_line(),
        axis.text = element_text(size = 8,color = "black"),
        axis.title.y = element_text(size = 10,color = "black"),
        plot.title = element_text(size = 12)) +
  xlab(NULL) +
  scale_fill_manual(values = c("gray","white","#41AB5D","#A50F15")) +
  scale_y_continuous(limits = c(45,65),breaks = c(seq(45,65,5)),oob = rescale_none,expand = c(0,0)) +
  ylab("Estimated Mean Thickness") + 
  ggtitle(paste0("ONL ",side)) +
  geom_errorbar(aes(ymin = Lower, ymax = Upper,width = .25),position = position_dodge(0.9),size = 0.7)+
  geom_jitter(data = datlist[[5]],aes(x = group,y = avg_thick),width  =  0.25, size = 1)

 
  for (i in 1:nrow(datlist[[2]])) { 
    p1<-p1+annotate("segment",x = datlist[[2]]$x1[i],xend = datlist[[2]]$x2[i], y = 61+i*.7,yend = 61+i*.7,color = "black",size = 0.5)
  }


p2<-ggplot(datlist[[3]],aes(x = group, y = Estimate, fill = group)) +
  geom_bar(stat = "identity", colour = "black",position = "dodge", show.legend  =  FALSE) + 
  theme_bw() + 
  theme(legend.position = "none",
        panel.grid.major = element_blank(),
        panel.grid.minor = element_blank(),
        panel.border = element_blank(),
        axis.line = element_line(),
        axis.text = element_text(size = 8,color = "black"),
        axis.title.y = element_text(size = 10,color = "black"),
        plot.title  =  element_text(size = 12)) +
  xlab(NULL) +
  scale_fill_manual(values = c("gray","white","#41AB5D","#A50F15")) +
  scale_y_continuous(limits = c(45,65),breaks = c(seq(45,65,5)),oob = rescale_none,expand = c(0,0)) +
  ylab("Estimated Mean Thickness") + 
  ggtitle(paste0("ELM-RPE ",side)) +
  geom_errorbar(aes(ymin = Lower, ymax = Upper,width = .25),position = position_dodge(0.9),size = 0.6) +
  geom_jitter(data = datlist[[6]],aes(x = group,y = avg_thick),width  =  0.25,size = 1) 

  for (i in 1:nrow(datlist[[4]])) { 
    p2<-p2+annotate("segment",x = datlist[[4]]$x1[i],xend = datlist[[4]]$x2[i], y = 61+i*.7,yend = 61+i*.7,color = "black",size = 0.6)
  }
  
  return(list(p1,p2))
  
}

########################################################################


#figure5a/c
to_plot<-get_ests(list(onl_ests_L,er_ests_L),"SLL")
to_plot2<-c(to_plot,list(rawdat[rawdat$side ==  "L" & rawdat$layer ==  "ONL" & 
                                       (rawdat$group ==  "CD" | rawdat$group ==  "CL" | rawdat$group ==  "SLL" | rawdat$group ==  "SLL+AO"),],
                        rawdat[rawdat$side ==  "L" & rawdat$layer ==  "ELM-RPE"& 
                                       (rawdat$group ==  "CD" | rawdat$group ==  "CL" | rawdat$group ==  "SLL" | rawdat$group ==  "SLL+AO"),]))
plot_list<-getplots(to_plot2,"inferior")

plot_grid(plot_list[[1]],plot_list[[2]],labels=c("A)","C)"),ncol=1,scale=0.9)

#figure5b/d
to_plot<-get_ests(list(onl_ests_R,er_ests_R),"SLL")
to_plot2<-c(to_plot,list(rawdat[rawdat$side ==  "R" & rawdat$layer ==  "ONL" & 
                                       (rawdat$group ==  "CD" | rawdat$group ==  "CL" | rawdat$group ==  "SLL" | rawdat$group ==  "SLL+AO"),],
                        rawdat[rawdat$side ==  "R" & rawdat$layer ==  "ELM-RPE"& 
                                       (rawdat$group ==  "CD" | rawdat$group ==  "CL" | rawdat$group ==  "SLL" | rawdat$group ==  "SLL+AO"),]))
plot_list<-getplots(to_plot2,"superior")

plot_grid(plot_list[[1]],plot_list[[2]],labels=c("B)","D)"),ncol=1,scale=0.9)

#figure6a/c
to_plot<-get_ests(list(onl_ests_L,er_ests_L),"SDL")
to_plot2<-c(to_plot,list(rawdat[rawdat$side ==  "L" & rawdat$layer ==  "ONL" & 
                                       (rawdat$group ==  "CD" | rawdat$group ==  "CL" | rawdat$group ==  "SDL" | rawdat$group ==  "SDL+AO"),],
                        rawdat[rawdat$side ==  "L" & rawdat$layer ==  "ELM-RPE"& 
                                       (rawdat$group ==  "CD" | rawdat$group ==  "CL" | rawdat$group ==  "SDL" | rawdat$group ==  "SDL+AO"),]))
plot_list<-getplots(to_plot2,"inferior")

plot_grid(plot_list[[1]],plot_list[[2]],labels=c("A)","C)"),ncol=1,scale=0.9)

#figure6b/d
to_plot<-get_ests(list(onl_ests_R,er_ests_R),"SDL")
to_plot2<-c(to_plot,list(rawdat[rawdat$side ==  "R" & rawdat$layer ==  "ONL" & 
                                       (rawdat$group ==  "CD" | rawdat$group ==  "CL" | rawdat$group ==  "SDL" | rawdat$group ==  "SDL+AO"),],
                        rawdat[rawdat$side ==  "R" & rawdat$layer ==  "ELM-RPE"& 
                                       (rawdat$group ==  "CD" | rawdat$group ==  "CL" | rawdat$group ==  "SDL" | rawdat$group ==  "SDL+AO"),]))
plot_list<-getplots(to_plot2,"superior")

plot_grid(plot_list[[1]],plot_list[[2]],labels=c("B)","D)"),ncol=1,scale=0.9)

#figure8a/c
to_plot<-get_ests(list(onl_ests_L,er_ests_L),"SDD")
to_plot2<-c(to_plot,list(rawdat[rawdat$side ==  "L" & rawdat$layer ==  "ONL" & 
                                       (rawdat$group ==  "CD" | rawdat$group ==  "CL" | rawdat$group ==  "SDD" | rawdat$group ==  "SDD+AO"),],
                        rawdat[rawdat$side ==  "L" & rawdat$layer ==  "ELM-RPE"& 
                                       (rawdat$group ==  "CD" | rawdat$group ==  "CL" | rawdat$group ==  "SDD" | rawdat$group ==  "SDD+AO"),]))
plot_list<-getplots(to_plot2,"inferior")

plot_grid(plot_list[[1]],plot_list[[2]],labels=c("A)","C)"),ncol=1,scale=0.9)

#figure8b/d
to_plot<-get_ests(list(onl_ests_R,er_ests_R),"SDD")
plot_list<-getplots(to_plot,"superior")
to_plot2<-c(to_plot,list(rawdat[rawdat$side ==  "R" & rawdat$layer ==  "ONL" & 
                                       (rawdat$group ==  "CD" | rawdat$group ==  "CL" | rawdat$group ==  "SDD" | rawdat$group ==  "SDD+AO"),],
                        rawdat[rawdat$side ==  "R" & rawdat$layer ==  "ELM-RPE"& 
                                       (rawdat$group ==  "CD" | rawdat$group ==  "CL" | rawdat$group ==  "SDD" | rawdat$group ==  "SDD+AO"),]))
plot_list<-getplots(to_plot2,"inferior")

plot_grid(plot_list[[1]],plot_list[[2]],labels = c("B)","D)"), ncol=1, scale=0.9)
