# Supplementary material for: Sildenafil-evoked photoreceptor oxidative stress in vivo is unrelated to impaired visual performance in mice
Source: PLoS One. 2021 Mar 4;16(3):e0245161. doi: 10.1371/journal.pone.0245161 (PMC7932139; doi:10.1371/journal.pone.0245161)
Supplement: S3 File — This file contains the summary data and code needed to generate Figs 5, 6 and 8. (ZIP) [file pone.0245161.s003.zip › figures_S3_S5_S8.R]

library(ggplot2)
library(cowplot)
library(ggpubr)


datdir <-  # insert directory where data is located

# Read estimates from model
OCT_supp_ests_in <- read.table(paste0(datdir,"/OCT_supplemental_figures_estimates.txt"),header=TRUE)

# Read raw data
OCT_rawdat_in <- read.table(paste0(datdir,"/OCT_raw_data.txt"),header=TRUE)

# Format Data for plotting
OCT_supp_ests <- OCT_supp_ests_in[OCT_supp_ests_in$distance >= 350,
                                  c("layer","group","distance","side","Estimate")]
OCT_supp_ests$mouse <- "1000"   # fake mouse id for plotting
OCT_supp_ests$type <- "Estimated Mean Curve"
names(OCT_supp_ests) <- c("layer","group","depth","side","thick","mouse","type")
OCT_rawdat <- OCT_rawdat_in[OCT_rawdat_in$depth >= 350,c("mouse","group","side","layer","depth","thick")]
OCT_rawdat$type <- "Raw Data"
toplot <- rbind(OCT_rawdat,OCT_supp_ests)
levels(toplot$side) <- c("Inferior","Superior")


# Function to create plots
create_plot <- function(dat,group){

    plot<-ggplot(dat[dat$group==group,],
           aes(x = depth, y = thick, group = mouse, linetype = factor(type), color = factor(type))) +
    geom_line(size = .6) +
    scale_color_manual(values = c("black","darkgray")) +
    scale_y_continuous(limits = c(45,65), breaks = c(seq(45,65,5)), expand = c(0,0)) +
    scale_x_continuous(expand = c(0,0))+
  ylab(label=(expression(paste("Thickness (",mu,"m)")))) +
  xlab(label="Distance From ONH") +
    ggtitle(paste(group)) +
    theme(panel.background = element_blank(),
          axis.line = element_line(),
          axis.text = element_text(size = 8,color = "black"),
          axis.title = element_text(size = 10,color = "black"),
          plot.title = element_text(size = 12),
          plot.margin = unit(c(0.5, 0.5, 0.5, 0.5),unit = "cm"),
          legend.position = "bottom",
          legend.title = element_blank())
  
  return(plot)  
 
}

# Function to create 2 rows of plots with control top row
get_plots <- function(dat,layer,side,gp){
  
  gp2<-paste0(gp,"+AO")
  dat2<-dat[dat$layer==layer & dat$side==side,]
  
  plot<-ggarrange(create_plot(dat2,"CD"),
                   create_plot(dat2,"CL"),
                   create_plot(dat2,gp),
                   create_plot(dat2,gp2),
                   common.legend=TRUE)
  
  print(annotate_figure(plot,top=text_grob(paste(layer,side))))

}

# function to print plot to working directory
save_plot <- function(dat,layer,side,group,fig){
  tiff(paste0("figure",fig,"_supplement_",layer,"_",side,".tiff"), width = 14, height = 14, units="cm",res=200)
    get_plots(toplot,layer,side,group)
  dev.off()
}

save_plot(toplot,"ONL","Inferior","SLL",4)
save_plot(toplot,"ONL","Superior","SLL",4)
save_plot(toplot,"ELM-RPE","Inferior","SLL",4)
save_plot(toplot,"ELM-RPE","Superior","SLL",4)

save_plot(toplot,"ONL","Inferior","SDL",5)
save_plot(toplot,"ONL","Superior","SDL",5)
save_plot(toplot,"ELM-RPE","Inferior","SDL",5)
save_plot(toplot,"ELM-RPE","Superior","SDL",5)

save_plot(toplot,"ONL","Inferior","SDD",7)
save_plot(toplot,"ONL","Superior","SDD",7)
save_plot(toplot,"ELM-RPE","Inferior","SDD",7)
save_plot(toplot,"ELM-RPE","Superior","SDD",7)
