# Supplementary material for: Sildenafil-evoked photoreceptor oxidative stress in vivo is unrelated to impaired visual performance in mice
Source: PLoS One. 2021 Mar 4;16(3):e0245161. doi: 10.1371/journal.pone.0245161 (PMC7932139; doi:10.1371/journal.pone.0245161)
Supplement: S3 File — This file contains the summary data and code needed to generate Figs 5, 6 and 8. (ZIP) [file pone.0245161.s003.zip › OCT_AVG_raw_data.txt]

mouse	group	layer	side	avg_thick
1	CD	ONL	L	59.540050251
1	CL	ONL	L	61.686130653
1	SDD	ONL	L	60.163316583
1	SDD+AO	ONL	L	59.853819095
1	SDL	ONL	L	60.480653266
1	SDL+AO	ONL	L	59.105125628
1	SLL	ONL	L	57.105477387
1	SLL+AO	ONL	L	58.132110553
2	CD	ONL	L	60.557085427
2	CL	ONL	L	59.564974874
2	SDD	ONL	L	60.16
2	SDD+AO	ONL	L	61.133969849
2	SDL	ONL	L	60.657939698
2	SDL+AO	ONL	L	59.575678392
2	SLL	ONL	L	58.623567839
2	SLL+AO	ONL	L	58.957688442
3	CD	ONL	L	58.752864322
3	CL	ONL	L	60.065226131
3	SDD	ONL	L	60.204020101
3	SDD+AO	ONL	L	58.838040201
3	SDL	ONL	L	58.000653266
3	SDL+AO	ONL	L	57.217487437
3	SLL	ONL	L	59.379949749
3	SLL+AO	ONL	L	59.742110553
4	CD	ONL	L	61.164572864
4	CL	ONL	L	61.10040201
4	SDL	ONL	L	59.229145729
4	SDL+AO	ONL	L	59.768090452
4	SLL	ONL	L	58.479698492
4	SLL+AO	ONL	L	59.486281407
5	CD	ONL	L	61.231055276
5	CL	ONL	L	59.796733668
5	SDL	ONL	L	60.501306533
5	SDL+AO	ONL	L	58.525778894
5	SLL	ONL	L	59.01678392
5	SLL+AO	ONL	L	58.760201005
6	CD	ONL	L	59.934472362
6	SDL	ONL	L	60.593467337
6	SDL+AO	ONL	L	61.450150754
7	CD	ONL	L	59.588743719
8	CD	ONL	L	58.858090452
9	CD	ONL	L	61.985778894
10	CD	ONL	L	60.794422111
11	CD	ONL	L	59.278140704
1	CD	ONL	R	56.659137056
1	CL	ONL	R	60.486598985
1	SDD	ONL	R	58.670152284
1	SDD+AO	ONL	R	58.306852792
1	SDL	ONL	R	58.927766497
1	SDL+AO	ONL	R	57.95751269
1	SLL	ONL	R	56.185380711
1	SLL+AO	ONL	R	53.612233503
2	CD	ONL	R	56.477106599
2	CL	ONL	R	57.052690355
2	SDD	ONL	R	57.846954315
2	SDD+AO	ONL	R	59.074568528
2	SDL	ONL	R	59.640203046
2	SDL+AO	ONL	R	57.953654822
2	SLL	ONL	R	57.983654822
2	SLL+AO	ONL	R	59.699340102
3	CD	ONL	R	56.682588832
3	CL	ONL	R	57.281827411
3	SDD	ONL	R	57.951624365
3	SDD+AO	ONL	R	58.861878173
3	SDL	ONL	R	56.936548223
3	SDL+AO	ONL	R	57.392284264
3	SLL	ONL	R	57.177106599
3	SLL+AO	ONL	R	58.47319797
4	CD	ONL	R	57.038324873
4	CL	ONL	R	58.991573604
4	SDL	ONL	R	58.430964467
4	SDL+AO	ONL	R	60.022284264
4	SLL	ONL	R	55.257563452
4	SLL+AO	ONL	R	57.565482234
5	CD	ONL	R	59.439796954
5	CL	ONL	R	57.363959391
5	SDL	ONL	R	58.635431472
5	SDL+AO	ONL	R	58.924416244
5	SLL	ONL	R	57.903604061
5	SLL+AO	ONL	R	56.050558376
6	CD	ONL	R	57.38319797
6	SDL	ONL	R	59.904060914
6	SDL+AO	ONL	R	59.600406091
7	CD	ONL	R	59.121928934
8	CD	ONL	R	57.353654822
9	CD	ONL	R	59.315634518
10	CD	ONL	R	57.584974619
11	CD	ONL	R	57.121319797
1	CD	ELM-RPE	L	52.279396985
1	CL	ELM-RPE	L	56.65758794
1	SDD	ELM-RPE	L	51.602060302
1	SDD+AO	ELM-RPE	L	50.403768844
1	SDL	ELM-RPE	L	52.245477387
1	SDL+AO	ELM-RPE	L	55.101909548
1	SLL	ELM-RPE	L	49.766432161
1	SLL+AO	ELM-RPE	L	48.975577889
2	CD	ELM-RPE	L	48.98798995
2	CL	ELM-RPE	L	56.194170854
2	SDD	ELM-RPE	L	51.862562814
2	SDD+AO	ELM-RPE	L	48.319346734
2	SDL	ELM-RPE	L	52.001306533
2	SDL+AO	ELM-RPE	L	54.737487437
2	SLL	ELM-RPE	L	53.145326633
2	SLL+AO	ELM-RPE	L	51.901758794
3	CD	ELM-RPE	L	48.182613065
3	CL	ELM-RPE	L	55.25919598
3	SDD	ELM-RPE	L	50.746281407
3	SDD+AO	ELM-RPE	L	49.141407035
3	SDL	ELM-RPE	L	50.804623116
3	SDL+AO	ELM-RPE	L	53.740351759
3	SLL	ELM-RPE	L	52.166984925
3	SLL+AO	ELM-RPE	L	52.419899497
4	CD	ELM-RPE	L	52.30040201
4	CL	ELM-RPE	L	53.772864322
4	SDL	ELM-RPE	L	54.31959799
4	SDL+AO	ELM-RPE	L	56.113467337
4	SLL	ELM-RPE	L	52.943115578
4	SLL+AO	ELM-RPE	L	51.909748744
5	CD	ELM-RPE	L	51.103768844
5	CL	ELM-RPE	L	55.138542714
5	SDL	ELM-RPE	L	55.015829146
5	SDL+AO	ELM-RPE	L	55.007236181
5	SLL	ELM-RPE	L	52.27080402
5	SLL+AO	ELM-RPE	L	51.539899497
6	CD	ELM-RPE	L	49.673517588
6	SDL	ELM-RPE	L	54.871557789
6	SDL+AO	ELM-RPE	L	55.890351759
7	CD	ELM-RPE	L	52.770201005
8	CD	ELM-RPE	L	50.564924623
9	CD	ELM-RPE	L	50.072613065
10	CD	ELM-RPE	L	51.709296482
11	CD	ELM-RPE	L	50.61040201
1	CD	ELM-RPE	R	51.771472081
1	CL	ELM-RPE	R	56.624720812
1	SDD	ELM-RPE	R	50.756395939
1	SDD+AO	ELM-RPE	R	48.753451777
1	SDL	ELM-RPE	R	52.386395939
1	SDL+AO	ELM-RPE	R	55.038477157
1	SLL	ELM-RPE	R	50.427614213
1	SLL+AO	ELM-RPE	R	48.200253807
2	CD	ELM-RPE	R	49.971624365
2	CL	ELM-RPE	R	57.746192893
2	SDD	ELM-RPE	R	49.266395939
2	SDD+AO	ELM-RPE	R	49.009137056
2	SDL	ELM-RPE	R	54.687664975
2	SDL+AO	ELM-RPE	R	53.633350254
2	SLL	ELM-RPE	R	53.622690355
2	SLL+AO	ELM-RPE	R	53.405431472
3	CD	ELM-RPE	R	47.367563452
3	CL	ELM-RPE	R	56.825177665
3	SDD	ELM-RPE	R	51.914822335
3	SDD+AO	ELM-RPE	R	47.624010152
3	SDL	ELM-RPE	R	51.454467005
3	SDL+AO	ELM-RPE	R	55.041624365
3	SLL	ELM-RPE	R	53.752690355
3	SLL+AO	ELM-RPE	R	52.372081218
4	CD	ELM-RPE	R	50.709441624
4	CL	ELM-RPE	R	55.184467005
4	SDL	ELM-RPE	R	54.431979695
4	SDL+AO	ELM-RPE	R	56.92715736
4	SLL	ELM-RPE	R	52.773807107
4	SLL+AO	ELM-RPE	R	52.094974619
5	CD	ELM-RPE	R	51.26786802
5	CL	ELM-RPE	R	55.674923858
5	SDL	ELM-RPE	R	56.536395939
5	SDL+AO	ELM-RPE	R	56.687664975
5	SLL	ELM-RPE	R	52.632690355
5	SLL+AO	ELM-RPE	R	51.75751269
6	CD	ELM-RPE	R	49.98248731
6	SDL	ELM-RPE	R	55.699746193
6	SDL+AO	ELM-RPE	R	54.914314721
7	CD	ELM-RPE	R	53.230862944
8	CD	ELM-RPE	R	50.474974619
9	CD	ELM-RPE	R	50.238781726
10	CD	ELM-RPE	R	51.510812183
11	CD	ELM-RPE	R	49.210050761
