# Supplementary material for: Sildenafil-evoked photoreceptor oxidative stress in vivo is unrelated to impaired visual performance in mice
Source: PLoS One. 2021 Mar 4;16(3):e0245161. doi: 10.1371/journal.pone.0245161 (PMC7932139; doi:10.1371/journal.pone.0245161)
Supplement: S3 File — This file contains the summary data and code needed to generate Figs 5, 6 and 8. (ZIP) [file pone.0245161.s003.zip › OCT_figure_estimates.txt]

"Statement" "Label" "Estimate" "StdErr" "DF" "tValue" "Probt" "Adjustment" "Adjp" "Alpha" "Lower" "Upper" "AdjLower" "AdjUpper" "group" "side" "layer"
1 "CD" 60.1606984253143 0.399193861600275 36.2237839301679 150.705469728778 2.77646059461532e-52 "" NA NA 59.3512693804609 60.9701274701677 NA NA "CD" "L" "ONL"
2 "CL" 60.4375372080096 0.592100182854294 36.223779717051 102.073160857108 3.62087617838395e-46 "" NA NA 59.2369599108858 61.6381145051333 NA NA "CL" "L" "ONL"
3 "SDD" 60.1646214736521 0.764398049091198 36.2237812732389 78.7084968952793 4.26617392274376e-42 "" NA NA 58.6146828502246 61.7145600970796 NA NA "SDD" "L" "ONL"
4 "SDD+AO" 59.9366712423284 0.764398049240956 36.223779214571 78.4102880715686 4.89123449553184e-42 "" NA NA 58.3867326155582 61.4866098690987 NA NA "SDD+AO" "L" "ONL"
5 "SDL" 59.9125045860847 0.540511044585962 36.2237773274529 110.844181975927 1.84497902762837e-47 "" NA NA 58.8165324698065 61.0084767023628 NA NA "SDL" "L" "ONL"
6 "SDL+AO" 59.2738527437841 0.540511044114416 36.2237783810424 109.662611687981 2.71706148366867e-47 "" NA NA 58.1778806295619 60.3698248580063 NA NA "SDL+AO" "L" "ONL"
7 "SLL" 58.5218128408914 0.592100183050577 36.2237782267217 98.8376874659614 1.15819950547031e-45 "" NA NA 57.3212355416655 59.7223901401174 NA NA "SLL" "L" "ONL"
8 "SLL+AO" 59.0095897688432 0.592100172300878 36.2237796987268 99.6614973772668 8.58355450864497e-46 "" NA NA 57.8090124930972 60.2101670445892 NA NA "SLL+AO" "L" "ONL"
9 "CL vs CD" 0.276838782695275 0.714099688644271 36.2237781167062 0.387675260327949 0.700525106241869 "Holm (Adj. P), Bonferroni (Adj. Conf. Limits)" 1 0.05 -1.17111191923386 1.72478948462441 -1.98440650716547 2.53808407255602 "CL vs CD" "L" "ONL"
9 "SDD vs CD" 0.00392304833777374 0.862357302253989 36.2237797078371 0.00454921449324991 0.996395226230293 "Holm (Adj. P), Bonferroni (Adj. Conf. Limits)" 1 0.05 -1.7446435440811 1.75248964075665 -2.7267900619243 2.73463615859985 "SDD vs CD" "L" "ONL"
9 "SDD+AO vs CD" -0.224027182985893 0.862357302372411 36.223778203457 -0.259784641899102 0.796500787820557 "Holm (Adj. P), Bonferroni (Adj. Conf. Limits)" 1 0.05 -1.9725937781503 1.52453941217851 -2.9547403016781 2.50668593570631 "SDD+AO vs CD" "L" "ONL"
9 "SDL vs CD" -0.248193839229653 0.671943396558173 36.2237760694808 -0.369367182564709 0.714004560774171 "Holm (Adj. P), Bonferroni (Adj. Conf. Limits)" 1 0.05 -1.61066595631922 1.11427827785991 -2.37594836815857 1.87956068969926 "SDL vs CD" "L" "ONL"
9 "SDL+AO vs CD" -0.886845681530179 0.671943396302706 36.2237773354409 -1.31982200645166 0.195175037630223 "Holm (Adj. P), Bonferroni (Adj. Conf. Limits)" 1 0.05 -2.24931779645893 0.475626433398573 -3.01460020436835 1.24090884130799 "SDL+AO vs CD" "L" "ONL"
9 "SLL vs CD" -1.63888558442289 0.714099688956547 36.2237761905031 -2.29503752734811 0.0276283642111967 "Holm (Adj. P), Bonferroni (Adj. Conf. Limits)" 0.442053827379093 0.05 -3.08683628964162 -0.190934879204154 -3.90013088381309 0.622359714967317 "SLL vs CD" "L" "ONL"
9 "SLL+AO vs CD" -1.15110865647115 0.714099680845431 36.2237798309797 -1.61197195202263 0.115648160669649 "Holm (Adj. P), Bonferroni (Adj. Conf. Limits)" 1 0.05 -2.59905934022276 0.296842027280459 -3.4123539140354 1.1101366010931 "SLL+AO vs CD" "L" "ONL"
9 "SDD vs CL" -0.272915734357515 0.966895549741407 36.2237805134887 -0.28225978951967 0.779350823799958 "Holm (Adj. P), Bonferroni (Adj. Conf. Limits)" 1 0.05 -2.2334502493665 1.68761878065147 -3.33465631782654 2.78882484911151 "SDD vs CL" "L" "ONL"
9 "SDD+AO vs CL" -0.500865965681181 0.966895549760435 36.2237792410655 -0.518014552663191 0.607597776364123 "Holm (Adj. P), Bonferroni (Adj. Conf. Limits)" 1 0.05 -2.46140048310475 1.45966855174238 -3.56260655684951 2.56087462548714 "SDD+AO vs CL" "L" "ONL"
9 "SDL vs CL" -0.525032621924924 0.801707437770727 36.2237782384881 -0.654893041013639 0.516673918678145 "Holm (Adj. P), Bonferroni (Adj. Conf. Limits)" 1 0.05 -2.15062196972473 1.10055672587488 -3.06369381433382 2.01362857048397 "SDL vs CL" "L" "ONL"
9 "SDL+AO vs CL" -1.16368446422545 0.801707437511009 36.2237789668753 -1.4515076320587 0.155244854250702 "Holm (Adj. P), Bonferroni (Adj. Conf. Limits)" 1 0.05 -2.7892738103709 0.461904881919989 -3.70234565218611 1.3749767237352 "SDL+AO vs CL" "L" "ONL"
9 "SLL vs CL" -1.91572436711816 0.837356109144202 36.2237784875006 -2.28782515132788 0.0280885065423692 "Holm (Adj. P), Bonferroni (Adj. Conf. Limits)" 0.442053827379093 0.05 -3.61359706591972 -0.217851668316599 -4.5672695035634 0.735820769327078 "SLL vs CL" "L" "ONL"
9 "SLL+AO vs CL" -1.42794743916643 0.837356100516387 36.2237793535019 -1.70530487362047 0.0967004387437289 "Holm (Adj. P), Bonferroni (Adj. Conf. Limits)" 1 0.05 -3.12582011907329 0.269925240740436 -4.07949254378857 1.22359766545571 "SLL+AO vs CL" "L" "ONL"
9 "SDD vs SDD+AO" -0.227950231323666 1.08102208794577 36.2237778800737 -0.210865470618489 0.834174010620093 "Holm (Adj. P), Bonferroni (Adj. Conf. Limits)" 1 0.05 -2.41989446023998 1.96399399759265 -3.65108028530513 3.1951798226578 "SDD vs SDD+AO" "L" "ONL"
9 "SDL vs SDL+AO" -0.638651842300523 0.764398049402188 36.223779893972 -0.835496431211451 0.408915440788859 "Holm (Adj. P), Bonferroni (Adj. Conf. Limits)" 1 0.05 -2.18859046839474 0.911286783793692 -3.05917030807295 1.78186662347191 "SDL vs SDL+AO" "L" "ONL"
9 "SLL vs SLL+AO" 0.487776927951739 0.837356100580754 36.22377966133 0.582520301235565 0.563824954958732 "Holm (Adj. P), Bonferroni (Adj. Conf. Limits)" 1 0.05 -1.21009575158784 2.18564960749132 -2.16376817527376 3.13932203117724 "SLL vs SLL+AO" "L" "ONL"
1 "CD" 57.6611810624642 0.632106252770478 36.1427105803948 91.2207098248739 2.50760303202466e-44 "" NA NA 56.3793859015147 58.9429762234137 NA NA "CD" "R" "ONL"
2 "CL" 58.238261962901 0.937565089998131 36.1430653965752 62.1165000533639 2.46927296592991e-38 "" NA NA 56.3370531357601 60.1394707900419 NA NA "CL" "R" "ONL"
3 "SDD" 58.1611958526698 1.21039132393543 36.1430448538332 48.0515637402013 2.37172877594209e-34 "" NA NA 55.706745767935 60.6156459374047 NA NA "SDD" "R" "ONL"
4 "SDD+AO" 58.7479947986321 1.21039132582114 36.1430226441802 48.5363646825352 1.659009171409e-34 "" NA NA 56.2935446579174 61.2024449393468 NA NA "SDD+AO" "R" "ONL"
5 "SDL" 58.7515884008405 0.855875912571419 36.1436875193034 68.6449840892537 6.85844257571403e-40 "" NA NA 57.016031169946 60.487145631735 NA NA "SDL" "R" "ONL"
6 "SDL+AO" 58.6413164016584 0.855875913352089 36.1432230112312 68.5161429207491 7.34328709142394e-40 "" NA NA 56.9057583978685 60.3768744054483 NA NA "SDL+AO" "R" "ONL"
7 "SLL" 56.9058767690656 0.9375650903269 36.1433974148144 60.6953878255261 5.6523532543277e-38 "" NA NA 55.0046685451999 58.8070849929313 NA NA "SLL" "R" "ONL"
8 "SLL+AO" 57.0860777671343 0.937565141600024 36.1430164804415 60.887585549216 5.05096532714664e-38 "" NA NA 55.1848687463747 58.9872867878939 NA NA "SLL+AO" "R" "ONL"
9 "CL vs CD" 0.577080900436804 1.1307460417693 36.1431514497942 0.510354119421755 0.612906343518514 "Holm (Adj. P), Bonferroni (Adj. Conf. Limits)" 1 0.05 -1.71586302612588 2.87002482699949 -3.00407085246096 4.15823265333457 "CL vs CD" "R" "ONL"
9 "SDD vs CD" 0.500014790205658 1.36550557542672 36.1431276301449 0.366175575701625 0.716368834293899 "Holm (Adj. P), Bonferroni (Adj. Conf. Limits)" 1 0.05 -2.2689781326602 3.26900771307152 -3.824637018281 4.82466659869232 "SDD vs CD" "R" "ONL"
9 "SDD+AO vs CD" 1.08681373616797 1.36550557454077 36.143129486973 0.795905748340479 0.431283419051137 "Holm (Adj. P), Bonferroni (Adj. Conf. Limits)" 1 0.05 -1.6821791799821 3.85580665231804 -3.23783805369484 5.41146552603078 "SDD+AO vs CD" "R" "ONL"
9 "SDL vs CD" 1.09040733837634 1.06399337238807 36.1436972576879 1.02482531063985 0.312255983046235 "Holm (Adj. P), Bonferroni (Adj. Conf. Limits)" 1 0.05 -1.06717338885641 3.2479880656091 -2.27933042170243 4.46014509845512 "SDL vs CD" "R" "ONL"
9 "SDL+AO vs CD" 0.980135339194282 1.06399337322584 36.1433760363816 0.921185567371234 0.363061732264512 "Holm (Adj. P), Bonferroni (Adj. Conf. Limits)" 1 0.05 -1.17744605281967 3.13771673120823 -2.38960455569408 4.34987523408264 "SDL+AO vs CD" "R" "ONL"
9 "SLL vs CD" -0.755304293398534 1.13074604603368 36.1433998269588 -0.667969873560838 0.508396116512716 "Holm (Adj. P), Bonferroni (Adj. Conf. Limits)" 1 0.05 -3.04824768372038 1.53763909692331 -4.33645430770072 2.82584572090365 "SLL vs CD" "R" "ONL"
9 "SLL+AO vs CD" -0.57510329532986 1.13074606813567 36.1430346934052 -0.508605169220767 0.614119732740234 "Holm (Adj. P), Bonferroni (Adj. Conf. Limits)" 1 0.05 -2.86804753150076 1.71784094084105 -4.15625595536308 3.00604936470336 "SLL+AO vs CD" "R" "ONL"
9 "SDD vs CL" -0.0770661102311307 1.53103737883912 36.1430208330742 -0.0503358776841653 0.960131889109189 "Holm (Adj. P), Bonferroni (Adj. Conf. Limits)" 1 0.05 -3.18172725268723 3.02759503222497 -4.92596975539436 4.7718375349321 "SDD vs CL" "R" "ONL"
9 "SDD+AO vs CL" 0.509732835731127 1.53103738061615 36.14301297422 0.332932978766326 0.741108440249614 "Holm (Adj. P), Bonferroni (Adj. Conf. Limits)" 1 0.05 -2.59492833367282 3.61439400513507 -4.33917089012449 5.35863656158674 "SDD+AO vs CL" "R" "ONL"
9 "SDL vs CL" 0.513326437939549 1.2694691306906 36.1433705241606 0.404363072350011 0.688328734181468 "Holm (Adj. P), Bonferroni (Adj. Conf. Limits)" 1 0.05 -2.06092172702316 3.08757460290226 -3.50716929926221 4.53382217514131 "SDL vs CL" "R" "ONL"
9 "SDL+AO vs CL" 0.403054438757489 1.26946913137995 36.1431135731948 0.317498416302062 0.752692453897112 "Holm (Adj. P), Bonferroni (Adj. Conf. Limits)" 1 0.05 -2.17119436045766 2.97730323797264 -3.61744333558664 4.42355221310162 "SDL+AO vs CL" "R" "ONL"
9 "SLL vs CL" -1.33238519383534 1.32591726533938 36.1431746587419 -1.00487807849331 0.321636030688788 "Holm (Adj. P), Bonferroni (Adj. Conf. Limits)" 1 0.05 -4.02110021990525 1.35632983223457 -5.5316576621754 2.86688727450472 "SLL vs CL" "R" "ONL"
9 "SLL+AO vs CL" -1.15218419576666 1.32591728782779 36.1430530082488 -0.868971395383379 0.390596830735163 "Holm (Adj. P), Bonferroni (Adj. Conf. Limits)" 1 0.05 -3.84089958038171 1.5365311888484 -5.35145774160452 3.04708935007121 "SLL+AO vs CL" "R" "ONL"
9 "SDD vs SDD+AO" 0.586798945962321 1.71175182751415 36.1430302260518 0.342806087033356 0.733730171156387 "Holm (Adj. P), Bonferroni (Adj. Conf. Limits)" 1 0.05 -2.88431770350882 4.05791559543346 -4.83444003695998 6.00803792888463 "SDD vs SDD+AO" "R" "ONL"
9 "SDL vs SDL+AO" -0.110271999182061 1.21039132425528 36.1427737318785 -0.0911044196800636 0.927912682261484 "Holm (Adj. P), Bonferroni (Adj. Conf. Limits)" 1 0.05 -2.56472272125877 2.34417872289465 -3.94366878110583 3.72312478274171 "SDL vs SDL+AO" "R" "ONL"
9 "SLL vs SLL+AO" 0.180200998068678 1.32591729529688 36.1429689517868 0.135906665300968 0.89264921967576 "Holm (Adj. P), Bonferroni (Adj. Conf. Limits)" 1 0.05 -2.50851461792673 2.86891661406408 -4.01907326673155 4.37947526286891 "SLL vs SLL+AO" "R" "ONL"
1 "CD" 50.7502844056169 0.402124031684775 36.0709701716682 126.205549548951 2.5075935398894e-49 "" NA NA 49.9347947811555 51.5657740300782 NA NA "CD" "L" "ELM-RPE"
2 "CL" 55.4067755143194 0.596446327102422 36.070938549268 92.8948222105573 1.53215241019067e-44 "" NA NA 54.197208893697 56.6163421349418 NA NA "CL" "L" "ELM-RPE"
3 "SDD" 51.4100165923774 0.770008897253267 36.0709325543678 66.7654838479975 2.13623904920872e-39 "" NA NA 49.8484727907944 52.9715603939603 NA NA "SDD" "L" "ELM-RPE"
4 "SDD+AO" 49.2968920278349 0.770008897245319 36.0709356081392 64.0211979422483 9.58951067008247e-39 "" NA NA 47.7353482308491 50.8584358248207 NA NA "SDD+AO" "L" "ELM-RPE"
5 "SDL" 53.2124415173594 0.544478512823045 36.0709357711722 97.7310220038992 2.47361778415667e-45 "" NA NA 52.1082633095498 54.3166197251689 NA NA "SDL" "L" "ELM-RPE"
6 "SDL+AO" 55.0967828600456 0.544478512834513 36.0709280959437 101.191840561744 7.08154190522502e-46 "" NA NA 53.9926046440714 56.2009610760197 NA NA "SDL+AO" "L" "ELM-RPE"
7 "SLL" 52.0606161666372 0.596446327104652 36.0709494570229 87.2846621746447 1.43525200147087e-43 "" NA NA 50.8510495586849 53.2701827745895 NA NA "SLL" "L" "ELM-RPE"
8 "SLL+AO" 51.3488287243479 0.596446327174402 36.070929521356 86.0912816206066 2.35289980684854e-43 "" NA NA 50.1392620930892 52.5583953556066 NA NA "SLL+AO" "L" "ELM-RPE"
9 "CL vs CD" 4.65649110870254 0.719341336212624 36.070922207888 6.47327058002708 1.61326505668993e-07 "Holm (Adj. P), Bonferroni (Adj. Conf. Limits)" 2.58122409135808e-06 0.05 3.19769885324037 6.11528336416472 2.37796198440471 6.93502023300037 "CL vs CD" "L" "ELM-RPE"
9 "SDD vs CD" 0.65973218676049 0.868687192685098 36.0709239025609 0.759458861965339 0.452513104046718 "Holm (Adj. P), Bonferroni (Adj. Conf. Limits)" 1 0.05 -1.10192682440825 2.42139119792923 -2.09185313464502 3.411317508166 "SDD vs CD" "L" "ELM-RPE"
9 "SDD+AO vs CD" -1.45339237778199 0.868687192658158 36.0709251287436 -1.67309060161765 0.102961979621861 "Holm (Adj. P), Bonferroni (Adj. Conf. Limits)" 0.514809898109105 0.05 -3.21505138682095 0.308266631256973 -4.2049776924287 1.29819293686472 "SDD+AO vs CD" "L" "ELM-RPE"
9 "SDL vs CD" 2.46215711174248 0.676875607262199 36.0709198511804 3.63753263572508 0.000853703136083339 "Holm (Adj. P), Bonferroni (Adj. Conf. Limits)" 0.00853703136079131 0.05 1.08948346390278 3.83483075958219 0.318139085497619 4.60617513798735 "SDL vs CD" "L" "ELM-RPE"
9 "SDL+AO vs CD" 4.34649845442867 0.676875607329661 36.0709138162905 6.42141393095257 1.89079518161681e-07 "Holm (Adj. P), Bonferroni (Adj. Conf. Limits)" 2.83619277230418e-06 0.05 2.97382479849409 5.71917211036325 2.2024804023777 6.49051650647963 "SDL+AO vs CD" "L" "ELM-RPE"
9 "SLL vs CD" 1.3103317610203 0.719341336176287 36.0709314273698 1.82157161714835 0.0768214623251534 "Holm (Adj. P), Bonferroni (Adj. Conf. Limits)" 0.460928773950661 0.05 -0.148460481447945 2.76912400348854 -0.968197321612124 3.58886084365272 "SLL vs CD" "L" "ELM-RPE"
9 "SLL+AO vs CD" 0.598544318731024 0.719341336332689 36.0709298534759 0.83207274279898 0.410842895375377 "Holm (Adj. P), Bonferroni (Adj. Conf. Limits)" 1 0.05 -0.860247926260059 2.05733656372211 -1.67998477149002 2.87707340895207 "SLL+AO vs CD" "L" "ELM-RPE"
9 "SDD vs CL" -3.99675892194206 0.973992773568921 36.0709274669304 -4.10347903023661 0.000222067596905051 "Holm (Adj. P), Bonferroni (Adj. Conf. Limits)" 0.00266481116286155 0.05 -5.97197296324957 -2.02154488063455 -7.08190190848581 -0.911615935398302 "SDD vs CL" "L" "ELM-RPE"
9 "SDD+AO vs CL" -6.10988348648453 0.973992773569632 36.0709295767528 -6.27302753396427 2.98009291814365e-07 "Holm (Adj. P), Bonferroni (Adj. Conf. Limits)" 4.17213008518935e-06 0.05 -8.08509752379007 -4.13466944917899 -9.19502646015592 -3.02474051281314 "SDD+AO vs CL" "L" "ELM-RPE"
9 "SDL vs CL" -2.19433399696006 0.807592144606747 36.0709259558056 -2.71713142780578 0.0100515254870077 "Holm (Adj. P), Bonferroni (Adj. Conf. Limits)" 0.0904637293830215 0.05 -3.83209496324273 -0.556573030677395 -4.75239943233161 0.363731438411494 "SDL vs CL" "L" "ELM-RPE"
9 "SDL+AO vs CL" -0.309992654273862 0.807592144629933 36.0709227552606 -0.383848030636692 0.703344465476015 "Holm (Adj. P), Bonferroni (Adj. Conf. Limits)" 1 0.05 -1.94775362563907 1.32776831709134 -2.86805810591266 2.24807279736494 "SDL+AO vs CL" "L" "ELM-RPE"
9 "SLL vs CL" -3.34615934768225 0.843502485020697 36.0709337820879 -3.96698220468212 0.000331163549265678 "Holm (Adj. P), Bonferroni (Adj. Conf. Limits)" 0.00364279904193932 0.05 -5.05674487500393 -1.63557382036057 -6.01797151498683 -0.674347180377676 "SLL vs CL" "L" "ELM-RPE"
9 "SLL+AO vs CL" -4.05794678997151 0.843502485121925 36.0709288768544 -4.81082967928062 2.66351023026236e-05 "Holm (Adj. P), Bonferroni (Adj. Conf. Limits)" 0.000346256329933903 0.05 -5.76853232555921 -2.34736125438382 -6.72975898351934 -1.38613459642369 "SLL+AO vs CL" "L" "ELM-RPE"
9 "SDD vs SDD+AO" -2.11312456454248 1.08895702564606 36.0709307274581 -1.94050317393268 0.0601659018470068 "Holm (Adj. P), Bonferroni (Adj. Conf. Limits)" 0.421161312928896 0.05 -4.3214809908616 0.0952318617766381 -5.56241926140437 1.33617013231941 "SDD vs SDD+AO" "L" "ELM-RPE"
9 "SDL vs SDL+AO" 1.88434134268619 0.770008897249151 36.0709249150277 2.44716827223423 0.0193988505897222 "Holm (Adj. P), Bonferroni (Adj. Conf. Limits)" 0.155190804717813 0.05 0.322797529651724 3.44588515572065 -0.554678355797455 4.32336104116983 "SDL vs SDL+AO" "L" "ELM-RPE"
9 "SLL vs SLL+AO" -0.711787442289272 0.843502485014402 36.0709286941118 -0.843847475182149 0.404316346143413 "Holm (Adj. P), Bonferroni (Adj. Conf. Limits)" 1 0.05 -2.42237297795922 0.998798093380675 -3.38359963646226 1.96002475188371 "SLL vs SLL+AO" "L" "ELM-RPE"
1 "CD" 50.5245896859366 0.433181309400033 36.042737716343 116.636125773557 4.59218631389835e-48 "" NA NA 49.6460934406367 51.4030859312366 NA NA "CD" "R" "ELM-RPE"
2 "CL" 56.4091373117727 0.642511716762554 36.0427505246655 87.7947216215813 1.23885241179164e-43 "" NA NA 55.1061168177383 57.7121578058071 NA NA "CL" "R" "ELM-RPE"
3 "SDD" 50.63979748317 0.829479059573093 36.0427472066095 61.0501216380709 5.52235630384135e-38 "" NA NA 48.9576052534426 52.3219897128974 NA NA "SDD" "R" "ELM-RPE"
4 "SDD+AO" 48.468082438595 0.829479058136651 36.0427560367257 58.4319543250123 2.63965347698151e-37 "" NA NA 46.7858902260731 50.150274651117 NA NA "SDD+AO" "R" "ELM-RPE"
5 "SDL" 54.1971925593919 0.586530263698537 36.0427709420736 92.4030624057414 1.97539410811742e-44 "" NA NA 53.0077030621306 55.3866820566532 NA NA "SDL" "R" "ELM-RPE"
6 "SDL+AO" 55.3749679737302 0.586530266164905 36.0427398147358 94.4111006168629 9.13087556099737e-45 "" NA NA 54.1854784358414 56.564457511619 NA NA "SDL+AO" "R" "ELM-RPE"
7 "SLL" 52.6416993786902 0.642511714552212 36.0427594060528 81.9311122060677 1.47822940225518e-42 "" NA NA 51.3386789002734 53.944719857107 NA NA "SLL" "R" "ELM-RPE"
8 "SLL+AO" 51.5665000939213 0.642511766609151 36.0427432651724 80.2576742929752 3.09789825786849e-42 "" NA NA 50.2634794896959 52.8695206981468 NA NA "SLL+AO" "R" "ELM-RPE"
9 "CL vs CD" 5.88454762583609 0.774898279628743 36.0427539786533 7.59396140181832 5.50414987540153e-09 "Holm (Adj. P), Bonferroni (Adj. Conf. Limits)" 8.80663986180252e-08 0.05 4.31304580034369 7.45604945132849 3.42990382392348 8.3391914277487 "CL vs CD" "R" "ELM-RPE"
9 "SDD vs CD" 0.115207797233352 0.935778581654329 36.0427486668787 0.123114377152851 0.902700496311069 "Holm (Adj. P), Bonferroni (Adj. Conf. Limits)" 0.902700496311069 0.05 -1.78256097513642 2.01297656960312 -2.84905626164781 3.07947185611452 "SDD vs CD" "R" "ELM-RPE"
9 "SDD+AO vs CD" -2.0565072473416 0.935778583875457 36.0427554135322 -2.19764299245312 0.034483635090269 "Holm (Adj. P), Bonferroni (Adj. Conf. Limits)" 0.241385445630287 0.05 -3.95427601189637 -0.15873848278683 -5.0207712736385 0.907756778955293 "SDD+AO vs CD" "R" "ELM-RPE"
9 "SDL vs CD" 3.67260287345524 0.729152797142529 36.0427653583059 5.03680831760884 1.33873916867995e-05 "Holm (Adj. P), Bonferroni (Adj. Conf. Limits)" 0.000147261308554469 0.05 2.19387338166328 5.1513323652472 1.36286700120581 5.98233874570467 "SDL vs CD" "R" "ELM-RPE"
9 "SDL+AO vs CD" 4.85037828779358 0.729152793583276 36.0427431005712 6.65207392809587 9.37854600339946e-08 "Holm (Adj. P), Bonferroni (Adj. Conf. Limits)" 1.31299644090532e-06 0.05 3.37164877155115 6.32910780403601 2.54064232497047 7.16011425061669 "SDL+AO vs CD" "R" "ELM-RPE"
9 "SLL vs CD" 2.11710969275355 0.774898276548712 36.0427569856602 2.73211304867376 0.00968458829935725 "Holm (Adj. P), Bonferroni (Adj. Conf. Limits)" 0.0871612946939295 0.05 0.545607878054321 3.68861150745277 -0.337534084779554 4.57175347028665 "SLL vs CD" "R" "ELM-RPE"
9 "SLL+AO vs CD" 1.0419104079847 0.774898367103749 36.0427407753753 1.34457685319293 0.187163199197905 "Holm (Adj. P), Bonferroni (Adj. Conf. Limits)" 0.821148810012975 0.05 -0.529591614872354 2.61341243084176 -1.41273373522912 3.49655455119852 "SLL+AO vs CD" "R" "ELM-RPE"
9 "SDD vs CL" -5.76933982860274 1.0492172376348 36.0427438534533 -5.49870858165491 3.24023099629235e-06 "Holm (Adj. P), Bonferroni (Adj. Conf. Limits)" 4.21230029518105e-05 0.05 -7.89716339421292 -3.64151626299256 -9.09294333707315 -2.44573632013233 "SDD vs CL" "R" "ELM-RPE"
9 "SDD+AO vs CL" -7.94105487317775 1.04921724129118 36.0427488665634 -7.56855164084552 5.93541287291961e-09 "Holm (Adj. P), Bonferroni (Adj. Conf. Limits)" 8.90311924184317e-08 0.05 -10.0688784359394 -5.81323131041608 -11.2646583602219 -4.61745138613365 "SDD+AO vs CL" "R" "ELM-RPE"
9 "SDL vs CL" -2.21194475238086 0.869964976351316 36.0427522146743 -2.54256758893661 0.0154423380437608 "Holm (Adj. P), Bonferroni (Adj. Conf. Limits)" 0.123538704350159 0.05 -3.97624283731917 -0.447646667442548 -4.96773115774955 0.543841652987834 "SDL vs CL" "R" "ELM-RPE"
9 "SDL+AO vs CL" -1.03416933804252 0.869964974448711 36.0427389797291 -1.18874824667265 0.242312202271924 "Holm (Adj. P), Bonferroni (Adj. Conf. Limits)" 0.821148810012975 0.05 -2.79846744158981 0.730128765504767 -3.7899558096411 1.72161713355605 "SDL+AO vs CL" "R" "ELM-RPE"
9 "SLL vs CL" -3.76743793308255 0.908648785011324 36.0427475669924 -4.14619817384734 0.000196018329432109 "Holm (Adj. P), Bonferroni (Adj. Conf. Limits)" 0.00196018329431058 0.05 -5.61018719543758 -1.92468867072753 -6.6457629922675 -0.889112873897605 "SLL vs CL" "R" "ELM-RPE"
9 "SLL+AO vs CL" -4.84263721785139 0.90864881993426 36.0427458372348 -5.3294926616443 5.45397122305833e-06 "Holm (Adj. P), Bonferroni (Adj. Conf. Limits)" 6.54476546770866e-05 0.05 -6.6853865540975 -2.99988788160529 -7.72096239752527 -1.96431203817751 "SLL+AO vs CL" "R" "ELM-RPE"
9 "SDD vs SDD+AO" -2.17171504457495 1.17306053416412 36.0427498058882 -1.85132393540324 0.0723302952527634 "Holm (Adj. P), Bonferroni (Adj. Conf. Limits)" 0.433981771515153 0.05 -4.55069410120251 0.2072640120526 -5.88761669122393 1.54418660207402 "SDD vs SDD+AO" "R" "ELM-RPE"
9 "SDL vs SDL+AO" 1.17777541433834 0.829479054686798 36.042729618585 1.41989771493754 0.164229762002706 "Holm (Adj. P), Bonferroni (Adj. Conf. Limits)" 0.821148810012975 0.05 -0.504416833947344 2.85996766262402 -1.44976393139391 3.80531476007059 "SDL vs SDL+AO" "R" "ELM-RPE"
9 "SLL vs SLL+AO" -1.07519928476885 0.90864879398291 36.0427441729627 -1.18329468094696 0.244438653625511 "Holm (Adj. P), Bonferroni (Adj. Conf. Limits)" 0.821148810012975 0.05 -2.91794857133622 0.767550001798514 -3.95352439172688 1.80312582218917 "SLL vs SLL+AO" "R" "ELM-RPE"
