# Supplementary material for: Sildenafil-evoked photoreceptor oxidative stress in vivo is unrelated to impaired visual performance in mice
Source: PLoS One. 2021 Mar 4;16(3):e0245161. doi: 10.1371/journal.pone.0245161 (PMC7932139; doi:10.1371/journal.pone.0245161)
Supplement: S3 File — This file contains the summary data and code needed to generate Figs 5, 6 and 8. (ZIP) [file pone.0245161.s003.zip › OCT_supplemental_figure_estimates_descriptions.txt]

Variable Description

group: group (CD/CL/SLL/SLL+AO/SDL/SDL+AO/SDD/SDD+AO
side: side (L=Inferior/R=Superior) 
distance: absolute value of distance from optic nerve (ONH)
layer: retinal layer (ONL/ELM-RPE)
Estimate: model estimates
StdErr: standard srror
DF: degress of freedom
Probt: Pr > |t|
Lower: lower 95% confidence interval
Upper: upper 95% confidence interval
