# Supplementary material for: Sildenafil-evoked photoreceptor oxidative stress in vivo is unrelated to impaired visual performance in mice
Source: PLoS One. 2021 Mar 4;16(3):e0245161. doi: 10.1371/journal.pone.0245161 (PMC7932139; doi:10.1371/journal.pone.0245161)
Supplement: S3 File — This file contains the summary data and code needed to generate Figs 5, 6 and 8. (ZIP) [file pone.0245161.s003.zip › OCT_supplemental_figures_estimates.txt]

group	side	distance	layer	Estimate	StdErr	DF	tValue	Probt	Lower	Upper
CD	L	124.6	ONL	42.3003608075272	0.583494266092291	39.6539948903961	72.4949040044835	9.06763949789058e-44	41.1207542853614	43.4799673296929
CD	L	126	ONL	42.4653234888595	0.582802594919223	39.4663280095086	72.8639917856668	1.07446437750723e-43	41.2869391536064	43.6437078241127
CD	L	127.4	ONL	42.6302861701919	0.582132482034718	39.2851453378858	73.2312445805926	1.26236170503005e-43	41.4530852788163	43.8074870615674
CD	L	128.8	ONL	42.7952488515242	0.581484001971288	39.1104052643471	73.5966057646369	1.47040124971267e-43	41.6191925872573	43.9713051157912
CD	L	130.2	ONL	42.9602115328566	0.580857227182816	38.9420675641544	73.9600189554592	1.69791107910206e-43	41.7852610078715	44.1351620578416
CD	L	131.6	ONL	43.1251742141889	0.580252228005887	38.7800933992735	74.3214280493059	1.94351682726289e-43	41.9512904722646	44.2990579561133
CD	L	133	ONL	43.2901368955213	0.579669072621961	38.6244453186256	74.6807772574638	2.20507657732601e-43	42.117280914691	44.4629928763516
CD	L	134.4	ONL	43.4550995768536	0.579107827020438	38.4750872583267	75.0380111428195	2.47964336031536e-43	42.2832322720398	44.6269668816674
CD	L	135.8	ONL	43.620062258186	0.578568554962664	38.3319845419164	75.3930746564698	2.76346220438901e-43	42.4491444838191	44.7909800325529
CD	L	137.2	ONL	43.7850243429728	0.578051322937944	38.1951051996258	75.7459114883357	3.05200180526937e-43	42.6150168868118	44.9550317991338
CD	L	138.6	ONL	43.9499716704364	0.577556301142715	38.0644465794273	76.0964283195938	3.33991159734605e-43	42.7808350697238	45.1191082711489
CD	L	140	ONL	44.1148757339962	0.577083737378523	37.9400281514199	76.4444964857156	3.62113876673586e-43	42.9465701378039	45.2831813301885
CD	L	141.4	ONL	44.279708419452	0.576633820648612	37.8218555210003	76.7899953728782	3.88926685607471e-43	43.1121936909157	45.4472231479883
CD	L	142.8	ONL	44.4444406172977	0.576206690971288	37.7099232305318	77.1328089619708	4.13775617790956e-43	43.2776764182971	45.6112048162983
CD	L	144.2	ONL	44.6090444143083	0.575802423866517	37.6042108854978	77.47283193905	4.36024673326117e-43	43.4429903171354	45.7750985114811
CD	L	145.6	ONL	44.7734903022173	0.575421048800525	37.5046881589331	77.8099626274507	4.5508259314884e-43	43.6081058685847	45.9388747358499
CD	L	147	ONL	44.9377499690394	0.57506253153693	37.4113103200047	78.1441104308036	4.70433811106952e-43	43.7729948598689	46.1025050782098
CD	L	148.4	ONL	45.1017951027891	0.574726782864689	37.3240206412198	78.4751928176761	4.81662716901588e-43	43.9376291724708	46.2659610331074
CD	L	149.8	ONL	45.2655969927207	0.574413660788587	37.2427510589197	78.8031345399717	4.88473989202152e-43	44.1019803793686	46.4292136060729
CD	L	151.2	ONL	45.4291265293282	0.57412297027302	37.1674221704641	79.1278678637866	4.90706991702793e-43	44.2660197453593	46.5922333132971
CD	L	152.6	ONL	45.5923554006261	0.573854459255566	37.09794224436	79.449335393805	4.8834323031208e-43	44.429719430231	46.7549913710212
CD	L	154	ONL	45.7552548958687	0.573607824734796	37.0342088174213	79.7674873368809	4.81504616562891e-43	44.5930512817351	46.9174585100022
CD	L	155.4	ONL	45.9177967030706	0.573382711057353	36.9761082451139	80.0822832945125	4.70445150934251e-43	44.7559876360744	47.0796057700667
CD	L	156.8	ONL	46.0799513139653	0.573178715010803	36.9235169882959	80.3936889266673	4.55535211459624e-43	44.9184997139278	47.2414029140029
CD	L	158.2	ONL	46.2416912140883	0.572995379858931	36.8763000260803	80.7016824908306	4.37241082993342e-43	45.080560821007	47.4028216071696
CD	L	159.6	ONL	46.4029872939333	0.572832204803069	36.8343132273811	81.006247387725	4.16099822325122e-43	45.2421427426815	47.5638318451851
CD	L	161	ONL	46.5638104439944	0.572688642116341	36.7974025251939	81.3073754560947	3.92693011005283e-43	45.4032173441158	47.7244035438729
CD	L	162.4	ONL	46.7241327510464	0.572564098658915	36.7654042057335	81.6050689529534	3.67619711350136e-43	45.5637577639901	47.8845077381026
CD	L	163.8	ONL	46.8839251055832	0.572457939577131	36.7381457436463	81.8993359411103	3.41471791540022e-43	45.7237360155753	48.0441141955911
CD	L	165.2	ONL	47.0431587968592	0.572369488775388	36.7154457951038	82.1901930822874	3.14811623422779e-43	45.8831245810823	48.2031930126361
CD	L	166.6	ONL	47.2018059116493	0.572298032207639	36.6971149049302	82.4776659279579	2.88153778776422e-43	46.0418968048073	48.3617150184913
CD	L	168	ONL	47.3598369416871	0.572242818056527	36.6829554067432	82.7617847656565	2.61952431619268e-43	46.2000245004176	48.5196493829565
CD	L	169.4	ONL	47.5172235749871	0.572203061020102	36.6727623708858	83.0425889198761	2.36591674138237e-43	46.3574807349396	48.6769664150345
CD	L	170.8	ONL	47.6739374995639	0.572177944309187	36.6663239608213	83.3201244013741	2.12381781267004e-43	46.5142386291589	48.833636369969
CD	L	172.2	ONL	47.8299496059116	0.572166619959655	36.6634213560871	83.5944424882462	1.89559485255232e-43	46.6702705597341	48.9896286520891
CD	L	173.6	ONL	47.9852315820447	0.572168214658008	36.6638300887255	83.8656016757694	1.68290681504898e-43	46.8255497442228	49.1449134198666
CD	L	175	ONL	48.1397547172174	0.572181829822458	36.6673199094807	84.1336655729782	1.48676846075077e-43	46.9800490448392	49.2994603895956
CD	L	176.4	ONL	48.293490300684	0.572206545075479	36.6736555275718	84.3987030842398	1.30762612561562e-43	47.1337413613124	49.4532392400557
CD	L	177.8	ONL	48.4464096216989	0.572241421059356	36.6825971881085	84.6607879800329	1.14544533745004e-43	47.2865996261273	49.6062196172704
CD	L	179.2	ONL	48.5984839695161	0.572285502339141	36.6939012797438	84.9199984463634	9.99801934529189e-44	47.4385967996041	49.7583711394281
CD	L	180.6	ONL	48.7496850321504	0.572337822259248	36.7073214529217	85.176417032367	8.69970098882023e-44	47.5897062603059	49.9096638039949
CD	L	182	ONL	48.899984098856	0.572397402645109	36.7226084270533	85.4301292648849	7.55007648446059e-44	47.7399010081776	50.0600671895344
CD	L	183.4	ONL	49.0493520601268	0.572463256322764	36.7395105316723	85.6812232372728	6.5382942926638e-44	47.8891536602582	50.2095504599955
CD	L	184.8	ONL	49.1977610027378	0.572534398671453	36.7577765799506	85.9297906237593	5.65266974156762e-44	48.0374380256013	50.3580839798744
CD	L	186.2	ONL	49.345181817183	0.572609838628292	36.7771534824028	86.1759237937496	4.88126041342001e-44	48.1847267285546	50.5056369058113
CD	L	187.6	ONL	49.4915861914768	0.572688592596194	36.7973897543775	86.4197171574772	4.21223271015107e-44	48.3309931782808	50.6521792046727
CD	L	189	ONL	49.6369450161132	0.572769678815362	36.8182340221284	86.6612651681832	3.63420033784587e-44	48.4762099836287	50.7976800485977
CD	L	190.4	ONL	49.7812299791068	0.572852130425348	36.8394383462209	86.9006630771257	3.13641551085977e-44	48.6203505253358	50.9421094328778
CD	L	191.8	ONL	49.9244127684723	0.572934994591879	36.8607579805525	87.13800560225	2.70892517796142e-44	48.7633881600556	51.085437376889
CD	L	193.2	ONL	50.0664638759431	0.573017327758495	36.8819501458868	87.3733854991629	2.34266031369459e-44	48.9052950323978	51.2276327194885
CD	L	194.6	ONL	50.2073553882944	0.573098218332547	36.9027798784158	87.6068949130128	2.02943251895047e-44	49.0460448264967	51.368665950092
CD	L	196	ONL	50.3470581960198	0.573176771458821	36.9230161357848	87.8386227478812	1.76195566551578e-44	49.1856100013326	51.5085063907071
CD	L	197.4	ONL	50.4855439871342	0.573252126917464	36.9424364421081	88.0686553377639	1.5337899439601e-44	49.3239637531331	51.6471242211353
CD	L	198.8	ONL	50.6227844496521	0.57332345765572	36.9608265593186	88.2970751914549	1.33929639038017e-44	49.4610792203672	51.7844896789369
CD	L	200.2	ONL	50.7587500753069	0.573389964445623	36.9779791658187	88.5239596482693	1.17357833211171e-44	49.5969282967596	51.9205718538543
CD	L	201.6	ONL	50.8934129508738	0.573450901524928	36.9937005334827	88.7493817091183	1.03239393873294e-44	49.7314843776048	52.0553415241429
CD	L	203	ONL	51.0267439668467	0.573505559307161	37.0078061408471	88.9734077355605	9.12102114816569e-45	49.8647195986602	52.1887683350332
CD	L	204.4	ONL	51.15871481124	0.573553284362624	37.0201259030142	89.1960977402326	8.0958221366907e-45	49.9966067948438	52.3208228276362
CD	L	205.8	ONL	51.2892963745478	0.573593471103379	37.0305021031827	89.4175037869353	7.22176078197713e-45	50.127117919677	52.4514748294186
CD	L	207.2	ONL	51.418460743545	0.573625582584802	37.0387948394355	89.6376701189814	6.47619732064103e-45	50.2562260025386	52.5806954845514
CD	L	208.6	ONL	51.5461788087255	0.573649135539929	37.0448782340783	89.8566311970631	5.83997494748631e-45	50.38390278225	52.708454835201
CD	L	210	ONL	51.6724222581039	0.573663721530307	37.0486459631272	90.0744117481622	5.29685942293184e-45	50.5101206637261	52.8347238524818
CD	L	211.4	ONL	51.7971619821742	0.573668998576765	37.0500091543552	90.2910251568056	4.83315566396869e-45	50.6348511375354	52.9594728268129
CD	L	212.8	ONL	51.9203696689508	0.573664709435416	37.0489011570066	90.5064732325077	4.43728540782931e-45	50.7580663428501	53.0826729950516
CD	L	214.2	ONL	52.0420162089279	0.573650673383406	37.0452754556656	90.7207445639047	4.09949895657824e-45	50.8797374867616	53.2042949310942
CD	L	215.6	ONL	52.1620736888802	0.573626808034996	37.0391113259343	90.9338143863351	3.81154700730328e-45	50.9998367998176	53.3243105779429
CD	L	217	ONL	52.2805144222553	0.573593131529757	37.0304144008997	91.1456423524888	3.56645254422218e-45	51.1183365625763	53.4426922819344
CD	L	218.4	ONL	52.3973336118108	0.573550059724301	37.0192933778024	91.3561645115992	3.35774927347801e-45	51.2352312473636	53.559435976258
CD	L	219.8	ONL	52.5125514889926	0.573498406874042	37.0059600507739	91.5652961883921	3.17944961634175e-45	51.3505396566214	53.6745633213639
CD	L	221.2	ONL	52.6261884091004	0.573439036709404	36.9906390696241	91.772943661262	3.02657047176216e-45	51.4642806298305	53.7880961883704
CD	L	222.6	ONL	52.7382648412066	0.5733728635275	36.9735681094683	91.9790038837042	2.89491578063573e-45	51.576473031645	53.9000566507682
CD	L	224	ONL	52.8488007955615	0.573300820769224	36.9549896594321	92.1833684533224	2.78095239373013e-45	51.6871352344879	54.0104663566351
CD	L	225.4	ONL	52.9578178246191	0.573223888493456	36.9351580154377	92.3859226519721	2.68162592112395e-45	51.7962870715374	54.1193485777008
CD	L	226.8	ONL	53.0653362244906	0.57314304182266	36.9143259055125	92.5865488233736	2.5943294482358e-45	51.9039471286177	54.2267253203634
CD	L	228.2	ONL	53.1713758925269	0.573059259234939	36.8927465699262	92.7851265565679	2.51679763067444e-45	52.0101335873188	54.332618197735
CD	L	229.6	ONL	53.2759570119396	0.572973522147991	36.8706736074034	92.9815339672523	2.44703554466698e-45	52.1148649104008	54.4370491134783
CD	L	231	ONL	53.3791016468425	0.572886816865769	36.8483614422893	93.1756501901659	2.3832598319359e-45	52.2181614334668	54.5400418602182
CD	L	232.4	ONL	53.4808292958262	0.57280008996287	36.8260538294054	93.3673549166044	2.3239194227258e-45	52.3200409967107	54.6416175949417
CD	L	233.8	ONL	53.581160939623	0.572714276456948	36.8039911125119	93.556530965316	2.26762045910903e-45	52.4205229432222	54.7417989360237
CD	L	235.2	ONL	53.6801164755838	0.572630272349467	36.7824031817929	93.743064360425	2.21314040699505e-45	52.5196256015403	54.8406073496273
CD	L	236.6	ONL	53.7777174561624	0.572548952387529	36.7615140744295	93.9268463105369	2.15938657037017e-45	52.6173689929883	54.9380659193365
CD	L	238	ONL	53.8739828082279	0.572471125837141	36.7415306594162	94.1077730854049	2.1054418517035e-45	52.7137706283869	55.0341949880689
CD	L	239.4	ONL	53.9689341971338	0.572397577064181	36.7226531205483	94.2857488564848	2.05050375672423e-45	52.8088508009878	55.1290175932797
CD	L	240.8	ONL	54.0625924907126	0.572329032527106	36.705066543171	94.4606850573358	1.99392262032665e-45	52.9026291081962	55.2225558732291
CD	L	242.2	ONL	54.1549773004547	0.572266152925578	36.6889389744317	94.6325010200236	1.93520620551375e-45	52.9951240064092	55.3148305945003
CD	L	243.6	ONL	54.2461098929531	0.572209549717605	36.6744257349976	94.8011264749505	1.87399549708405e-45	53.0863556934546	55.4058640924516
CD	L	245	ONL	54.3360104514194	0.57215976405013	36.6616640885445	94.966500382328	1.81008602513958e-45	53.1763434069084	55.4956774959304
CD	L	246.4	ONL	54.4246989861042	0.572117269096183	36.650773914543	95.12857228044	1.74341766379711e-45	53.2651063303368	55.5842916418715
CD	L	247.8	ONL	54.5121970494612	0.572082475317288	36.6418591236211	95.2873045433312	1.67405953977491e-45	53.3526652991692	55.6717287997531
CD	L	249.2	ONL	54.5985249376017	0.572055714866608	36.635003721145	95.4426702132203	1.60221626580653e-45	53.4390400293838	55.7580098458195
CD	L	250.6	ONL	54.6837021491162	0.572037244895666	36.6302727072081	95.5946533850082	1.52820892151771e-45	53.5242495704783	55.8431547277541
CD	L	252	ONL	54.7677507481186	0.572027253355746	36.6277136038575	95.7432542362774	1.45244955824041e-45	53.6083156583102	55.9271858379271
CD	L	253.4	ONL	54.8506898344391	0.572025845030513	36.6273529073222	95.8884818071694	1.37543824207185e-45	53.6912572097025	56.0101224591756
CD	L	254.8	ONL	54.9325407875702	0.572033052426668	36.6291988948684	96.0303614529552	1.29772744373668e-45	53.7730955473066	56.0919860278338
CD	L	256.2	ONL	55.0133237907237	0.572048828298081	36.6332397142701	96.1689301145769	1.21990866039076e-45	53.8538509367391	56.1727966447084
CD	L	257.6	ONL	55.093059824632	0.572073049322603	36.6394443165049	96.3042392748062	1.1425855384607e-45	53.9335445739587	56.2525750753052
CD	L	259	ONL	55.1717694712669	0.572105515066608	36.6477621684644	96.4363531172103	1.06635444814759e-45	54.0121973908238	56.33134155171
CD	L	260.4	ONL	55.249472229219	0.572145951531975	36.6581241272292	96.5653467988077	9.9178365572926e-46	54.0898293643036	56.4091150941345
CD	L	261.8	ONL	55.3261894779811	0.572194010711027	36.670442280429	96.6913117619511	9.19395444570723e-46	54.1664624815952	56.4859164743671
CD	L	263.2	ONL	55.4019420853859	0.572249270139853	36.6846097755478	96.8143516755314	8.49655113429972e-46	54.2421183484101	56.5617658223617
CD	L	264.6	ONL	55.4767496629234	0.572311245017811	36.7005038629249	96.9345791225838	7.82956617006115e-46	54.3168174231505	56.6366819026964
CD	L	266	ONL	55.5506334771869	0.572379377420862	36.7179830599047	97.0521225406438	7.19620866767133e-46	54.3905819473217	56.7106850070521
CD	L	267.4	ONL	55.6236130267668	0.572453052924967	36.7368913396685	97.1671174475465	6.59889144409872e-46	54.4634324934109	56.7837935601228
CD	L	268.8	ONL	55.695710375777	0.572531589108847	36.7570551049282	97.2797159759658	6.03927544309644e-46	54.5353923186329	56.8560284329211
CD	L	270.2	ONL	55.7669438265268	0.572614260442563	36.7782895009893	97.3900716049677	5.51826064714022e-46	54.6064809941108	56.9274066589428
CD	L	271.6	ONL	55.8373380614916	0.572700277167359	36.8003929208947	97.4983604646909	5.03608952523764e-46	54.6767245839133	56.9979515390699
CD	L	273	ONL	55.9069078541989	0.5727888191714	36.8231556411561	97.6047471301451	4.59239551871432e-46	54.7461392966933	57.0676764117046
CD	L	274.4	ONL	55.975677202503	0.572879015014808	36.8463543756737	97.7094215976058	4.18629919759098e-46	54.8147506557612	57.1366037492448
CD	L	275.8	ONL	56.0436681705176	0.572969952051957	36.8697548260681	97.8125780764078	3.81652045745483e-46	54.8825823233484	57.2047540176869
CD	L	277.2	ONL	56.1108974655108	0.573060714808328	36.8931215243015	97.9144024630587	3.48141170908693e-46	54.9496526103109	57.2721423207107
CD	L	278.6	ONL	56.1773897699577	0.573150337895665	36.9162056966651	98.0151036396739	3.17912521195291e-46	55.0159878906858	57.3387916492295
CD	L	280	ONL	56.243159857386	0.573237868626051	36.9387613804264	98.1148715666515	2.90762884875206e-46	55.0816046078447	57.4047151069274
CD	L	281.4	ONL	56.3082357132536	0.57332230664199	36.9605298847199	98.2139279440511	2.66484474950813e-46	55.1465325011284	57.4699389253788
CD	L	282.8	ONL	56.3726314264669	0.573402700361368	36.9812646772605	98.3124624124369	2.44862583807913e-46	55.2107873283357	57.534475524598
CD	L	284.2	ONL	56.4363676918976	0.573478086931607	37.0007159611521	98.4106785908076	2.25687667028356e-46	55.2743914733924	57.5983439104027
CD	L	285.6	ONL	56.4994705612631	0.573547483422202	37.0186284536197	98.5087934204612	2.08760884607548e-46	55.3373727126071	57.661568409919
CD	L	287	ONL	56.5619560572103	0.573609995681032	37.0347695607152	98.6069916547667	1.93887729338688e-46	55.3997486378756	57.7241634765449
CD	L	288.4	ONL	56.623846243853	0.573664721156483	37.0489043926153	98.7054705572653	1.80890641279429e-46	55.4615428974259	57.7861495902801
CD	L	289.8	ONL	56.6851618160628	0.573710817458363	37.0608135645797	98.8044152055347	1.69604774399243e-46	55.5227776648238	57.8475459673018
CD	L	291.2	ONL	56.7459248379536	0.573747479830001	37.0702874902016	98.904007133534	1.59881840743663e-46	55.5834764168177	57.9083732590894
CD	L	292.6	ONL	56.8061520167933	0.573774009629594	37.0771441915045	99.0044007979119	1.51586129892426e-46	55.6436570870711	57.9686469465155
CD	L	294	ONL	56.8658654166957	0.573789744051994	37.0812112507523	99.1057543397688	1.4460042800646e-46	55.7033429029242	58.0283879304673
CD	L	295.4	ONL	56.9250850479115	0.573794133771021	37.0823459807831	99.2082032519141	1.38820770018824e-46	55.7625548384548	58.0876152573682
CD	L	296.8	ONL	56.983831743662	0.573786730663328	37.0804323455748	99.3118674560244	1.34157637518688e-46	55.8213145127261	58.146348974598
CD	L	298.2	ONL	57.042114600694	0.573767631520586	37.0754957153707	99.4167524743812	1.30506132575459e-46	55.8796308523945	58.2045983489935
CD	L	299.6	ONL	57.0999249067306	0.573737540564638	37.067718979651	99.5227275010386	1.27744901207442e-46	55.937493909618	58.2623559038431
CD	L	301	ONL	57.1572569271682	0.573697228899399	37.0573027040132	99.6296548909965	1.25770574162632e-46	55.994896596529	58.3196172578075
CD	L	302.4	ONL	57.2141107420657	0.573647511947824	37.0444591783907	99.7373989260318	1.24494615958176e-46	56.0518375619152	58.3763839222162
CD	L	303.8	ONL	57.270476813254	0.573589317347083	37.0294298290787	99.8457870138457	1.23836195841462e-46	56.1083056394603	58.4326479870476
CD	L	305.2	ONL	57.326346195809	0.57352364677794	37.0124752166934	99.9546339856584	1.23720533289912e-46	56.1642901262892	58.4884022653288
CD	L	306.6	ONL	57.3817176462353	0.573451469521958	36.9938474337686	100.063772953743	1.24082252794808e-46	56.2197880778586	58.543647214612
CD	L	308	ONL	57.4365866180551	0.573373801897199	36.9738105163949	100.173022255302	1.24858312660369e-46	56.2747931644273	58.5983800716829
CD	L	309.4	ONL	57.4909448966534	0.573291708464633	36.9526406505968	100.282184528053	1.25985583208366e-46	56.3292953039077	58.652594489399
CD	L	310.8	ONL	57.5447818483974	0.573206298302949	36.9306251164688	100.391049468169	1.27398865758038e-46	56.3832819176249	58.7062817791699
CD	L	312.2	ONL	57.5981015866376	0.573118556957219	36.9080189184628	100.499453188945	1.29039181060975e-46	56.4367553908503	58.7594477824248
CD	L	313.6	ONL	57.6508945275167	0.573029564759276	36.8851010287112	100.60719040166	1.30840005842508e-46	56.4897042460925	58.8120848089409
CD	L	315	ONL	57.7031481493498	0.572940388693639	36.8621464780375	100.714052086498	1.32732632922626e-46	56.5421140920005	58.8641822066991
CD	L	316.4	ONL	57.7548694576271	0.572851973220176	36.8393982704271	100.819883944834	1.3465149493785e-46	56.5939902796117	58.9157486356426
CD	L	317.8	ONL	57.8060419887481	0.57276533965565	36.8171187230837	100.924476371949	1.36523546846931e-46	56.6453145567779	58.9667694207183
CD	L	319.2	ONL	57.8566637689081	0.572681413565127	36.7955450788265	101.027661101714	1.38277496924554e-46	56.6960833293901	59.0172442084261
CD	L	320.6	ONL	57.9067341935449	0.57260106078018	36.7748988422453	101.129282077553	1.39843090601383e-46	56.7462944776513	59.0671739094386
CD	L	322	ONL	57.9562364339034	0.572525170359462	36.7554071531876	101.229150148133	1.41147430917526e-46	56.7959296172849	59.1165432505219
CD	L	323.4	ONL	58.0051771760072	0.572454463886595	36.7372538704128	101.327146236558	1.42126998905064e-46	56.8449941723907	59.1653601796237
CD	L	324.8	ONL	58.0535402300343	0.572389709985673	36.7206347491655	101.423102507359	1.42717166988769e-46	56.8934706090656	59.2136098510029
CD	L	326.2	ONL	58.1013240330227	0.572331534216523	36.7057087091943	101.516901584951	1.42864824560591e-46	56.9413562709107	59.2612917951346
CD	L	327.6	ONL	58.1485276152555	0.572280501680779	36.6926191341275	101.6084375485	1.42525000863373e-46	56.9886492006589	59.3084060298521
CD	L	329	ONL	58.1951377704267	0.572237149145302	36.6815021833246	101.697587892271	1.41661024498926e-46	57.0353352540141	59.3549402868394
CD	L	330.4	ONL	58.2411506366794	0.572201889263303	36.6724623013623	101.784268331696	1.40251129963626e-46	57.0814098482884	59.4008914250704
CD	L	331.8	ONL	58.286563555588	0.57217506328562	36.6655858082262	101.868409330681	1.38286003697346e-46	57.1268697290152	59.4462573821608
CD	L	333.2	ONL	58.3313693623132	0.572156935392592	36.6609395010287	101.949947215598	1.35770106711888e-46	57.1717072699615	59.4910314546648
CD	L	334.6	ONL	58.3755657635839	0.57214767813387	36.6585669664646	102.028843241981	1.32721791979567e-46	57.2159198765462	59.5352116506217
CD	L	336	ONL	58.4191365695782	0.572147419520861	36.658500681034	102.105042470524	1.29170858271997e-46	57.2594911352462	59.5787820039103
CD	L	337.4	ONL	58.4620881468532	0.572156130755945	36.6607332547731	102.178557572409	1.25162277613157e-46	57.3024274630415	59.6217488306649
CD	L	338.8	ONL	58.5044076085693	0.572173756780421	36.6652508897642	102.249372529368	1.20748745072576e-46	57.344716069108	59.6640991480306
CD	L	340.2	ONL	58.5460910928696	0.572200129285989	36.6720110723063	102.317507627839	1.1599241777823e-46	57.3863533854908	59.7058288002484
CD	L	341.6	ONL	58.5871323188796	0.572235004922099	36.6809523361491	102.382992677729	1.10960929273862e-46	57.4273335562546	59.7469310815047
CD	L	343	ONL	58.6275266944335	0.572278049800859	36.6919902474697	102.4458769908	1.05725678407302e-46	57.4676525723864	59.7874008164805
CD	L	344.4	ONL	58.6672693535866	0.572328856146872	36.7050216177844	102.506222993116	1.00358599603093e-46	57.507306280227	59.8272324269461
CD	L	345.8	ONL	58.7063510319485	0.572386939585884	36.7199237436328	102.56409951356	9.49304268547718e-47	57.5462862616268	59.8664158022702
CD	L	347.2	ONL	58.7447718552659	0.57245173120924	36.7365522949607	102.619607300644	8.95083194616508e-47	57.5845936365129	59.9049500740189
CD	L	348.6	ONL	58.7825172023025	0.572522602190167	36.7547475502987	102.672832439159	8.41544585602746e-47	57.6222148827635	59.9428195218416
CD	L	350	ONL	58.8195932402719	0.572598843456058	36.7743290950449	102.723912059012	7.89239227010924e-47	57.6591574073335	59.9800290732103
CD	L	351.4	ONL	58.8559832196397	0.572679692671957	36.7951026638093	102.77295314076	7.38650580068013e-47	57.6954057939065	60.0165606453729
CD	L	352.8	ONL	58.8916898340402	0.572764326647926	36.8168581100633	102.820107842087	6.90174120317351e-47	57.7309641762009	60.0524154918795
CD	L	354.2	ONL	58.926700686697	0.572851868551718	36.839371182164	102.865511874257	6.44132186306449e-47	57.7658216918485	60.0875796815456
CD	L	355.6	ONL	58.9610131191847	0.572941383121011	36.8624022213473	102.909328696076	6.00768279030322e-47	57.7999773196237	60.1220489187458
CD	L	357	ONL	58.9946240743904	0.573031922598261	36.8857079235786	102.951723539057	5.60243873082739e-47	57.8334296620048	60.1558184867759
CD	L	358.4	ONL	59.0275207903831	0.573122471981264	36.9090272096534	102.992856982779	5.22668966941896e-47	57.8661677349987	60.1888738457674
CD	L	359.8	ONL	59.0597059607972	0.573212028781703	36.9321017320211	103.032914515632	4.88079438152993e-47	57.8981959888235	60.2212159327709
CD	L	361.2	ONL	59.0911643302493	0.573299513042248	36.954652688251	103.072064402564	4.56485259635452e-47	57.92950106099	60.2528275995086
CD	L	362.6	ONL	59.1219029451317	0.57338391188908	36.976418083256	103.110501915458	4.27831132286016e-47	57.9600917737954	60.283714116468
CD	L	364	ONL	59.1519079145173	0.573464166262416	36.9971235737626	103.148394258081	4.02051114274569e-47	57.9899560936584	60.3138597353761
CD	L	365.4	ONL	59.1811697337696	0.573539184678962	37.0164860465179	103.185922278172	3.79065397976655e-47	58.0190864305768	60.3432530369624
CD	L	366.8	ONL	59.2096936861375	0.573607988686438	37.0342512328439	103.22327243337	3.58757915411562e-47	58.0474897847042	60.3718975875709
CD	L	368.2	ONL	59.2374651503848	0.573669545800877	37.0501506832686	103.260606361256	3.41029690609061e-47	58.0751533466762	60.3997769540935
CD	L	369.6	ONL	59.2644782107913	0.573722891147463	37.0639332686535	103.298088894903	3.25774485905657e-47	58.1020728942941	60.4268835272886
CD	L	371	ONL	59.290726221328	0.573767088677485	37.0753552845794	103.335878601875	3.12896355471745e-47	58.1282434245421	60.4532090181139
CD	L	372.4	ONL	59.3162141000891	0.573801338848059	37.0842084072225	103.374129832408	3.02295478968592e-47	58.1536712591053	60.4787569410729
CD	L	373.8	ONL	59.3409272258383	0.573824822152789	37.0902793831134	103.412966701601	2.93906792719386e-47	58.178343215069	60.5035112366077
CD	L	375.2	ONL	59.3648680232173	0.573836874515792	37.0933954883314	103.452515269797	2.87668411213419e-47	58.2022628825027	60.527473163932
CD	L	376.6	ONL	59.3880188246956	0.573836875236211	37.0933956795546	103.492859011979	2.8355158134782e-47	58.2254136827231	60.550623966668
CD	L	378	ONL	59.4103946361954	0.573824820179246	37.0902788877139	103.534027366815	2.81467049147109e-47	58.2478106289017	60.5729786434892
CD	L	379.4	ONL	59.4320235552423	0.573801348081672	37.0842108188039	103.575956651087	2.81268640649439e-47	58.2694806980968	60.5945664123879
CD	L	380.8	ONL	59.4529192092846	0.573767128561923	37.0753656274137	103.618552283216	2.82847429209627e-47	58.2904363426143	60.6154020759548
CD	L	382.2	ONL	59.4730998430373	0.573722886555861	37.063932125891	103.661717593423	2.86117600599191e-47	58.3106945346354	60.6355051514392
CD	L	383.6	ONL	59.4925897236577	0.573669506799084	37.0501406608744	103.705337338932	2.90993280107824e-47	58.3302779883723	60.654901458943
CD	L	385	ONL	59.5114215385672	0.57360798123314	37.0342493698712	103.749291302799	2.97388542201771e-47	58.3492176502636	60.6736254268708
CD	L	386.4	ONL	59.5296098700806	0.573539210535871	37.0164927919541	103.793443894552	3.05247052526656e-47	58.3675265216422	60.6916932185189
CD	L	387.8	ONL	59.5471678063618	0.57346415166608	36.9971198857454	103.837646404505	3.1451024968358e-47	58.3852160111679	60.7091196015556
CD	L	389.2	ONL	59.5641272645718	0.573383885514438	36.9764113664989	103.881760142476	3.25094751095858e-47	58.4023161395484	60.7259383895952
CD	L	390.6	ONL	59.5805176548621	0.573299540377851	36.9546598300451	103.92563303922	3.36900927453095e-47	58.4188543378009	60.7421809719233
CD	L	392	ONL	59.5963419954238	0.573212019023684	36.9320993180856	103.969107446369	3.49862303836241e-47	58.4348320406555	60.7578519501921
CD	L	393.4	ONL	59.6116329337272	0.573122446377721	36.909020721761	104.012036713076	3.63848111278325e-47	58.4502799233165	60.7729859441379
CD	L	394.8	ONL	59.6264212379612	0.573031940688171	36.8857126946688	104.054271680483	3.78702937820513e-47	58.4652267940043	60.7876156819182
CD	L	396.2	ONL	59.6407082231008	0.572941372343468	36.8623995668956	104.095656383053	3.94300035584204e-47	58.4796724425469	60.8017440036547
CD	L	397.6	ONL	59.6545350860433	0.572851868520675	36.8393712985206	104.13605744203	4.10419031788103e-47	58.493656091382	60.8154140807046
CD	L	399	ONL	59.6679131917604	0.572764342083723	36.8168622078879	104.175327979895	4.26856897598003e-47	58.5071875070232	60.8286388764976
CD	L	400.4	ONL	59.6808611501218	0.572679674063863	36.7950980150817	104.213339241837	4.4338250716707e-47	58.5202837571214	60.8414385431221
CD	L	401.8	ONL	59.6934165555516	0.572598859927144	36.7743334637263	104.249974516447	4.59696976815728e-47	58.5329806939155	60.8538524171877
CD	L	403.2	ONL	59.705580703049	0.572522582970865	36.7547427561173	104.285110280248	4.75554550415746e-47	58.5452784173169	60.8658829887811
CD	L	404.6	ONL	59.7173952145929	0.572451733963461	36.7365531462608	104.318655480577	4.90618412852091e-47	58.5572169911722	60.8775734380137
CD	L	406	ONL	59.7288746525226	0.572386962933074	36.7199298818748	104.350515508695	5.04597800451634e-47	58.5688098414801	60.8889394635652
CD	L	407.4	ONL	59.7400300366308	0.57232885349756	36.7050210881522	104.380601592168	5.17207337222936e-47	58.580066968071	60.8999931051906
CD	L	408.8	ONL	59.7508964878646	0.572278048084773	36.6919899598347	104.408856303035	5.28130629004337e-47	58.5910223689861	60.9107706067431
CD	L	410.2	ONL	59.7614986920441	0.572235023444055	36.6809572399533	104.435234202135	5.37101912682973e-47	58.6016998971596	60.9212974869285
CD	L	411.6	ONL	59.7718483792954	0.572200153885279	36.6720175353977	104.459685956811	5.43900586704276e-47	58.6121106290215	60.9315861295692
CD	L	413	ONL	59.7819687412877	0.572173775321497	36.6652558013264	104.482189362309	5.48333233893208e-47	58.6222771695402	60.9416603130352
CD	L	414.4	ONL	59.7918790982242	0.572156117797966	36.6607300950754	104.502734897501	5.50265655489632e-47	58.6322184372701	60.9515397591783
CD	L	415.8	ONL	59.8016210720839	0.572147428530535	36.6585031536527	104.521349026551	5.49583318311595e-47	58.6419756221564	60.9612665220114
CD	L	417.2	ONL	59.811187962683	0.572147675665522	36.6585664998784	104.538024895602	5.46307156462249e-47	58.6515420801452	60.9708338452208
CD	L	418.6	ONL	59.8206228861516	0.572156920376725	36.6609358211869	104.552825904411	5.40450722555424e-47	58.6609608202679	60.9802849520353
CD	L	420	ONL	59.8299425531025	0.572175049094083	36.6655823422546	104.565801406109	5.32124018190083e-47	58.6702487515582	60.9896363546468
CD	L	421.4	ONL	59.8391811051568	0.572201901538462	36.672465623056	104.577039929908	5.21476938749623e-47	58.679440295465	60.9989219148487
CD	L	422.8	ONL	59.8483201347557	0.572237151056024	36.6815028519303	104.586568740442	5.08749281738085e-47	58.6885176151904	61.008122654321
CD	L	424.2	ONL	59.8574006233124	0.572280484905021	36.6926150148566	104.594516503995	4.9417505768079e-47	58.6975222382831	61.0172790083418
CD	L	425.6	ONL	59.8664791638942	0.572331520243736	36.7057053127875	104.601052093722	4.78013662559786e-47	58.7065114264485	61.0264469013399
CD	L	427	ONL	59.875557645696	0.572389714421911	36.7206360812415	104.606278095279	4.60583731654669e-47	58.7154880171679	61.035627274224
CD	L	428.4	ONL	59.8846204862334	0.572454469171915	36.7372554273731	104.6102768188	4.42211229538823e-47	58.7244374735772	61.0448034988896
CD	L	429.8	ONL	59.8937413850987	0.572525164284026	36.755405800755	104.613290596579	4.23184192468662e-47	58.733434579342	61.0540481908554
CD	L	431.2	ONL	59.9029007948813	0.572601063778259	36.7748998285209	104.615420026671	4.03817715881744e-47	58.7424610739689	61.0633405157938
CD	L	432.6	ONL	59.9121889970333	0.572681415635018	36.7955458363901	104.616960427465	3.8437050434202e-47	58.7516085541317	61.0727694399349
CD	L	434	ONL	59.9215393367674	0.572765347409718	36.8171209530379	104.617954992838	3.65128964634107e-47	58.7608118914686	61.0822667820662
CD	L	435.4	ONL	59.9309954450382	0.572851975285357	36.8393990499139	104.618641517618	3.46314314710921e-47	58.7701162636706	61.0918746264059
CD	L	436.8	ONL	59.9406500994524	0.572940383455408	36.8621453915811	104.619349290671	3.28105566951742e-47	58.7796160515586	61.1016841473463
CD	L	438.2	ONL	59.9504370303529	0.573029576506042	36.8851043294648	104.62014438398	3.10690675255771e-47	58.7892467286438	61.111627332062
CD	L	439.6	ONL	59.9604465191917	0.573118560851221	36.9080202141413	104.621365656237	2.94187998735021e-47	58.7991003168935	61.1217927214899
CD	L	441	ONL	59.9706485925516	0.573206277854986	36.9306201574571	104.623153844319	2.78716157962103e-47	58.8091486979384	61.1321484871647
CD	L	442.4	ONL	59.9810465484721	0.573291733584748	36.9526474571836	104.625695844968	2.6434695040525e-47	58.8193969120582	61.1426961848859
CD	L	443.8	ONL	59.9917436623156	0.573373825569909	36.9738169737636	104.629372648266	2.51128055121254e-47	58.8299501675752	61.1535371570561
CD	L	445.2	ONL	60.0027473405463	0.573451447773261	36.9938421964281	104.634398559006	2.39103228248736e-47	58.8408178106833	61.1646768704093
CD	L	446.6	ONL	60.0139767790758	0.573523679401272	37.0124840374882	104.640800257327	2.28289219823296e-47	58.8519206528004	61.1760329053512
CD	L	448	ONL	60.0255758995628	0.573589365423473	37.0294426700301	104.649039047728	2.18691206330238e-47	58.8634046419522	61.1877471571733
CD	L	449.4	ONL	60.0375146568407	0.573647541661766	37.044467309048	104.659238114961	2.10310440593459e-47	58.8752414250867	61.1997878885948
CD	L	450.8	ONL	60.0498435280753	0.573697194046687	37.057294185769	104.671670266507	2.03143096161649e-47	58.8874832590461	61.2122037971044
CD	L	452.2	ONL	60.062521970344	0.573737538196458	37.0677188872499	104.686407933409	1.97175585659058e-47	58.9000909779319	61.224952962756
CD	L	453.6	ONL	60.0756540292697	0.573767587914284	37.0754849994957	104.70381264939	1.92407246681158e-47	58.9131703580015	61.238137700538
CD	L	455	ONL	60.0891557060985	0.573786738226733	37.0804348924995	104.723848954408	1.8883137890598e-47	58.9266384625281	61.251672949669
CD	L	456.4	ONL	60.1031764158997	0.573794004357208	37.0823387503545	104.746957896903	1.86457558323767e-47	58.9406464610068	61.2657063707926
CD	L	457.8	ONL	60.1176103447924	0.57378710324621	37.0812135414805	104.773373268022	1.85219492817677e-47	58.9550931838248	61.2801275057601
CD	L	459.2	ONL	60.132457692099	0.573761859059669	37.0772028282434	104.803860247262	1.84982768118246e-47	58.9699874419634	61.2949279422346
CD	L	460.6	ONL	60.1477358673368	0.57371414948918	37.0704473130958	104.839205937122	1.85631182457637e-47	58.9853551443927	61.310116590281
CD	L	462	ONL	60.1634054429131	0.573639833949828	37.0611254314435	104.880103999499	1.87050601273039e-47	59.0011654395273	61.325645446299
CD	L	463.4	ONL	60.1793939045243	0.573535188766634	37.0494714325804	104.927117085767	1.89117919143082e-47	59.0173536034661	61.3414342055824
CD	L	464.8	ONL	60.1957332415902	0.573396175672861	37.0357056325544	104.981051139646	1.91701846246023e-47	59.0339600392197	61.3575064439607
CD	L	466.2	ONL	60.2123910110146	0.573218958745573	37.020047940837	105.042567229079	1.94678466760998e-47	59.0509603077183	61.373821714311
CD	L	467.6	ONL	60.2293053196722	0.572999812325845	37.0027449884828	105.112260116103	1.97910532711144e-47	59.0683003258287	61.3903103135156
CD	L	469	ONL	60.2464695746234	0.572734999346292	36.9840554146813	105.190829342344	2.01239402143154e-47	59.0859813477747	61.406957801472
CD	L	470.4	ONL	60.2638822269108	0.572420760140417	36.9642466202882	105.278994794193	2.04490265398128e-47	59.1040097283347	61.4237547254869
CD	L	471.8	ONL	60.2815221014545	0.572053269695839	36.9435321887049	105.377462720397	2.07504899679315e-47	59.1223722730587	61.4406719298503
CD	L	473.2	ONL	60.2993419590189	0.571628940375119	36.9222010000894	105.486859919039	2.10085523212035e-47	59.1410293237025	61.4576545943353
CD	L	474.6	ONL	60.3173056332133	0.571144240998666	36.9005361012067	105.60783301911	2.12029125508545e-47	59.1599521757481	61.4746590906785
CD	L	476	ONL	60.3353868137775	0.570595174592257	36.8787477099439	105.741144510892	2.13159310469052e-47	59.1791228486306	61.4916507789243
CD	L	477.4	ONL	60.3536194971824	0.569978285465564	36.8570966968012	105.887576836168	2.13277920553832e-47	59.198582626445	61.5086563679198
CD	L	478.8	ONL	60.3718970407947	0.569289877870115	36.8358459645586	106.04772610162	2.12212240752327e-47	59.2182326434963	61.5255614380931
CD	L	480.2	ONL	60.3902593839628	0.568526017343859	36.8151921291885	106.22250792691	2.09821082665073e-47	59.2381210297648	61.5423977381609
CD	L	481.6	ONL	60.4086669704589	0.567683264922741	36.7954041050077	106.412626024268	2.05973477450542e-47	59.2582154922065	61.5591184487112
CD	L	483	ONL	60.4270538756949	0.566757718916311	36.7766770729424	106.618845864573	2.00610654214458e-47	59.278458228272	61.5756495231178
CD	L	484.4	ONL	60.4454529258877	0.565745673688551	36.7592344516788	106.842094844129	1.93696512226125e-47	59.298889817799	61.5920160339764
CD	L	485.8	ONL	60.4637920636133	0.564643500617855	36.7432796906858	107.08312766808	1.85270708835009e-47	59.3194457780549	61.6081383491717
CD	L	487.2	ONL	60.4821242738034	0.563447102548209	36.7289563077149	107.343038947704	1.7543396601512e-47	59.3401875526038	61.624060995003
CD	L	488.6	ONL	60.5003264066548	0.562152977960367	36.7165046523724	107.622531194561	1.64326025370689e-47	59.3609993428438	61.6396534704659
CD	L	490	ONL	60.5183961676115	0.560757329223332	36.7060805380346	107.922612891091	1.52157059199925e-47	59.3818867126418	61.6549056225812
CD	L	491.4	ONL	60.5363860330528	0.559256112072986	36.6978010817356	108.244478202775	1.3918515558609e-47	59.4029104520761	61.6698616140294
CD	L	492.8	ONL	60.5541845063221	0.557645679376096	36.6918438584635	108.588996106042	1.25694836340909e-47	59.4239666325735	61.6844023800707
CD	L	494.2	ONL	60.5718310182153	0.555922086381382	36.6883153608811	108.957410583362	1.11994108920762e-47	59.4451027764548	61.6985592599758
CD	L	495.6	ONL	60.5891988908063	0.554081715750121	36.6873971028728	109.350655631688	9.83840434178693e-48	59.4661997066791	61.7121980749335
CD	L	497	ONL	60.6063956577797	0.55212043572497	36.6891219904276	109.770245287515	8.51682405364032e-48	59.4873733391563	61.7254179764032
CD	L	498.4	ONL	60.6233240912385	0.550034592019635	36.6936349381757	110.21729354992	7.26055446753531e-48	59.5085339710284	61.7381142114487
CD	L	499.8	ONL	60.6399557130124	0.547820413647814	36.701016859734	110.693128993176	6.09193567283009e-48	59.5296608121231	61.7502506139018
CD	L	501.2	ONL	60.656272733895	0.545474131980989	36.7113486602926	111.199173668622	5.02780525897588e-48	59.5507437493162	61.7618017184737
CD	L	502.6	ONL	60.6723069979367	0.54299178604056	36.7246563634871	111.737062249786	4.07957309726682e-48	59.5718226290134	61.7727913668599
CD	L	504	ONL	60.6879888262803	0.540369884348815	36.7410169425078	112.308236606142	3.25250417498823e-48	59.5928348679645	61.783142784596
CD	L	505.4	ONL	60.7032296407175	0.537604820090909	36.7605032326301	112.91422132423	2.54646918539221e-48	59.6136992048059	61.7927600766291
CD	L	506.8	ONL	60.7180581830806	0.534692962735494	36.7831170621042	113.556867987277	1.95686567805177e-48	59.63445166653	61.8016646996311
CD	L	508.2	ONL	60.7325582536072	0.531630638149439	36.8088494819213	114.238258473989	1.47521698611381e-48	59.655183409067	61.8099330981473
CD	L	509.6	ONL	60.7465068487422	0.528414667371749	36.837754771497	114.959918033475	1.09046214804507e-48	59.6756778364814	61.8173358610031
CD	L	511	ONL	60.7600287386786	0.525041691267939	36.8697946771623	115.724198190714	7.89956186815375e-49	59.6960663923124	61.8239910850448
CD	L	512.4	ONL	60.7730130446415	0.521508507055098	36.9049790802878	116.533119254027	5.6054978129249e-49	59.7162445948172	61.8297814944658
CD	L	513.8	ONL	60.785497793172	0.517812121998923	36.9432498171804	117.389097726257	3.89450742549449e-49	59.7362563688946	61.8347392174495
CD	L	515.2	ONL	60.7974408149274	0.513949656458378	36.9845715874441	118.294545099771	2.64797079180658e-49	59.7560652309461	61.8388163989087
CD	L	516.6	ONL	60.8087691963811	0.509918578278149	37.028900959911	119.251919398025	1.76118423978341e-49	59.7756032356447	61.8419351571175
CD	L	518	ONL	60.8195203172358	0.505716478836881	37.0761489899319	120.264066650779	1.14536867196856e-49	59.7949124329887	61.844128201483
CD	L	519.4	ONL	60.8296231747527	0.501341116544286	37.1262372991057	121.333800814199	7.28047745492722e-50	59.8139261587815	61.845320190724
CD	L	520.8	ONL	60.8390870096436	0.496790732446116	37.1790502411602	122.464214881952	4.52160338250476e-50	59.8326569775484	61.8455170417389
CD	L	522.2	ONL	60.8479820417687	0.492063826555274	37.2344846914623	123.658718153982	2.74251711770048e-50	59.8511779187597	61.8447861647777
CD	L	523.6	ONL	60.8560683506109	0.487159280202833	37.2923777369908	124.920269044804	1.6243517118591e-50	59.8692510453112	61.8428856559107
CD	L	525	ONL	60.8634082536692	0.482076305427112	37.3525469666367	126.252644173717	9.39225399530846e-51	59.8869399739496	61.8398765333887
CD	L	526.4	ONL	60.8700910076697	0.476815013811422	37.4148516378121	127.659761636079	5.29984999530248e-51	59.9043334791125	61.835848536227
CD	L	527.8	ONL	60.8759265644186	0.471375544856948	37.4790123524643	129.145279657843	2.91889375046063e-51	59.9212408596749	61.8306122691622
CD	L	529.2	ONL	60.8810073209201	0.465759072617733	37.5448018305436	130.713518855891	1.56883537359914e-51	59.9377518195098	61.8242628223305
CD	L	530.6	ONL	60.8852077042149	0.459967179251625	37.6118925734652	132.36859160968	8.23101140766997e-52	59.9537371938159	61.816678214614
CD	L	532	ONL	60.8886674901906	0.454002750477114	37.6800325800401	134.115195174924	4.21535830691107e-52	59.9693306045637	61.8080043758174
CD	L	533.4	ONL	60.8911454646537	0.447868934887486	37.7487405798622	135.957510605085	2.10895725607705e-52	59.9842839832005	61.7980069461068
CD	L	534.8	ONL	60.892810436645	0.441570782610389	37.8177028368067	137.900451829424	1.0310041555666e-52	59.9987555927883	61.7868652805017
CD	L	536.2	ONL	60.893514821359	0.435113917759467	37.8863144945705	139.94844185844	4.9311898399939e-53	60.0125859375938	61.7744437051242
CD	L	537.6	ONL	60.8932995185869	0.42850987485958	37.9541787126674	142.104775388295	2.31003142014656e-53	60.0257922351099	61.760806802064
CD	L	539	ONL	60.8922674874619	0.421775955901212	38.0209865210518	144.371120817812	1.06133774583753e-53	60.0384421807683	61.7460927941555
CD	L	540.4	ONL	60.8901920865413	0.414930176430644	38.0861828419512	146.748044720047	4.79386864832428e-54	60.0502722741384	61.7301118989442
CD	L	541.8	ONL	60.8873744057589	0.407992890334767	38.1494851520377	149.236361339041	2.13214155157471e-54	60.0615422473311	61.7132065641867
CD	L	543.2	ONL	60.88362422792	0.400985047664497	38.2102372168573	151.835148423941	9.36672482462533e-55	60.0720190854182	61.6952293704217
CD	L	544.6	ONL	60.8791025784641	0.393930149747869	38.2680179050544	154.542886898678	4.07513600604012e-55	60.0818160589609	61.6763890979673
CD	L	546	ONL	60.8736944941277	0.3868524763354	38.3220095740559	157.3563521443	1.76308296322897e-55	60.090768643455	61.6566203448005
CD	L	547.4	ONL	60.8675254226981	0.379779331709274	38.3716649226839	160.270768682307	7.61390551176306e-56	60.098946833867	61.6361040115292
CD	L	548.8	ONL	60.8604413714711	0.372739011453858	38.4159867169799	163.278968665197	3.30020101705634e-56	60.1061389278704	61.6147438150718
CD	L	550.2	ONL	60.8527470819255	0.365763226622879	38.4543638943384	166.371965940326	1.44261939261011e-56	60.1125853437185	61.5929088201324
CD	L	551.6	ONL	60.8442161123757	0.35888479118112	38.4856145983958	169.536903227725	6.40547602413542e-57	60.1179927675605	61.570439457191
CD	L	553	ONL	60.8349042903962	0.352139401972845	38.5086340041493	172.758015574433	2.91055083195429e-57	60.1223444222008	61.5474641585915
CD	L	554.4	ONL	60.8249432729449	0.34556602196853	38.522582525129	176.01540488979	1.36345473865189e-57	60.1256929487733	61.5241935971164
CD	L	555.8	ONL	60.8142088828803	0.339204806637139	38.5259671166139	179.284631859405	6.6510493079032e-58	60.1278323840721	61.5005853816884
CD	L	557.2	ONL	60.8028314834843	0.333099671851747	38.5178885051939	182.536449662268	3.40909322206516e-58	60.1288040680277	61.4768588989409
CD	L	558.6	ONL	60.7906907489176	0.327295750329111	38.4968920644604	185.736266626712	1.8570463651646e-58	60.1283958746194	61.4529856232158
CD	L	560	ONL	60.7779537140337	0.32184154964368	38.4621996462212	188.84433592034	1.08593636396497e-58	60.1266765785724	61.4292308494951
CD	L	561.4	ONL	60.7646007527186	0.316786705625691	38.412841501902	191.8155013251	6.89379618315194e-59	60.1235258607354	61.4056756447019
CD	L	562.8	ONL	60.7505892151188	0.312182037609448	38.3480487511833	194.599886913161	4.80395385969451e-59	60.1187980300444	61.3823804001932
CD	L	564.2	ONL	60.735964932521	0.308079471130717	38.267530233416	197.143823668637	3.7113716110775e-59	60.1124338027538	61.3594960622883
CD	L	565.6	ONL	60.7207612200272	0.304530882762717	38.1714926095574	199.391144402715	3.20580049573368e-59	60.1043616211685	61.337160818886
CD	L	567	ONL	60.7048929941221	0.301586579719241	38.0603621219402	201.285126979572	3.11934563323418e-59	60.0943946783949	61.3153913098493
CD	L	568.4	ONL	60.6885575047361	0.299295652116929	37.9355808267654	202.771263382825	3.43200473678025e-59	60.082631343549	61.2944836659232
CD	L	569.8	ONL	60.671625294178	0.297702772896463	37.7986196219774	203.799328786497	4.2813575387858e-59	60.0688520775743	61.2743985107818
CD	L	571.2	ONL	60.6542356578245	0.29684915372611	37.6520147586154	204.326793243236	6.04471621431514e-59	60.0531135200696	61.2553577955794
CD	L	572.6	ONL	60.6363037119174	0.296769580392902	37.4983727946162	204.321155933971	9.62442289804611e-59	60.0352610685392	61.2373463552957
CD	L	574	ONL	60.6178121882116	0.29749239651863	37.3407421270737	203.762559640463	1.7165564910479e-58	60.0152209487093	61.2204034277138
CD	L	575.4	ONL	60.5988573015838	0.299038896445341	37.1825445332001	202.645401725057	3.39617267782962e-58	59.9930473366745	61.2046672664932
CD	L	576.8	ONL	60.5794580082794	0.301422023239096	37.0269790324132	200.978871275859	7.37251747156143e-58	59.9687339972587	61.1901820193001
CD	L	578.2	ONL	60.5596663487562	0.304646830271876	36.8771711834916	198.786464624335	1.73432419432391e-57	59.9423238305159	61.1770088669965
CD	L	579.6	ONL	60.539328130553	0.308709787046394	36.7355903459423	196.104337053152	4.36866674284984e-57	59.9136706816596	61.1649855794465
CD	L	581	ONL	60.5186238187586	0.313600672602279	36.6046656283046	192.979891645547	1.16294494616529e-56	59.8829767742632	61.1542708632539
CD	L	582.4	ONL	60.4975242083259	0.319302091682862	36.486051488557	189.467985911014	3.23364712704939e-56	59.850248958919	61.1447994577327
CD	L	583.8	ONL	60.4760851268289	0.325790677746923	36.3808136281159	185.628654401853	9.29294102796486e-56	59.8155910706802	61.1365791829776
CD	L	585.2	ONL	60.454207084329	0.333038020514348	36.2893935598637	181.523439849188	2.73554009514443e-55	59.7789616486677	61.1294525199902
CD	L	586.6	ONL	60.4319508972586	0.341012512856714	36.2120233734742	177.213294582686	8.17894654184895e-55	59.740486042743	61.1234157517742
CD	L	588	ONL	60.4094205690554	0.349679576503262	36.1483688816816	172.756502318893	2.4672799642365e-54	59.700338573881	61.1185025642297
CD	L	589.4	ONL	60.386615019092	0.359002757367038	36.0977628856826	168.206549336761	7.46944524081715e-54	59.6585921426523	61.1146378955318
CD	L	590.8	ONL	60.3635076091251	0.3689447437246	36.0593531232633	163.611241617752	2.25952230944954e-53	59.6152957499921	61.1117194682582
CD	L	592.2	ONL	60.3400412597897	0.379467667217518	36.0319849329389	159.012338790914	6.80917443964817e-53	59.570468880476	61.1096136391033
CD	L	593.6	ONL	60.3162676351173	0.390534792257312	36.0146770428918	154.445311482969	2.03815077182188e-52	59.5242375733208	61.1082976969138
CD	L	595	ONL	60.2922751561766	0.402109726534251	36.0062841555891	149.939857649877	6.04732858202549e-52	59.4767637741241	61.107786538229
CD	L	596.4	ONL	60.2681598611752	0.414157540188844	36.0057471593772	145.519890411013	1.77556097329903e-51	59.4282140937038	61.1081056286466
CD	L	597.8	ONL	60.2436785210475	0.426644210100608	36.0119548732224	141.203553440562	5.15421588713978e-51	59.378413931713	61.108943110382
CD	L	599.2	ONL	60.21909704488	0.439537972775273	36.0239593443072	137.005448390847	1.47762164449051e-50	59.3276933049153	61.1105007848447
CD	L	600.6	ONL	60.1942172655493	0.452808468691013	36.0408640788799	132.935272698322	4.18116842641614e-50	59.2759152794624	61.1125192516362
CD	L	602	ONL	60.1692774763047	0.466426333872468	36.0618362205054	129.000601181228	1.16704780049786e-49	59.2233773452114	61.1151776073979
CD	L	603.4	ONL	60.1441114566791	0.48036452026359	36.0861649173474	125.205149255562	3.21220980506943e-49	59.1699678200153	61.118255093343
CD	L	604.8	ONL	60.1188866475092	0.494597385626102	36.1131649435966	121.55116139849	8.71617722738254e-49	59.1159057884901	61.1218675065284
CD	L	606.2	ONL	60.0934569943029	0.509101241499051	36.1423552868136	118.038323413546	2.33092725101823e-48	59.0610930099853	61.1258209786205
CD	L	607.6	ONL	60.0678859417733	0.523853318697601	36.1731732011535	114.665467980834	6.1434272049933e-48	59.0056387450465	61.1301331385
CD	L	609	ONL	60.0423349009641	0.538831765215587	36.205184547675	111.430577736896	1.59545676991432e-47	58.9497484326472	61.134921369281
CD	L	610.4	ONL	60.0166756278577	0.554017332095559	36.2380332263386	108.329960365763	4.0829853965083e-47	58.8933326120403	61.1400186436752
CD	L	611.8	ONL	59.9909272969821	0.569390213532743	36.271469500466	105.359955038167	1.02940582396311e-46	58.8364504443695	61.1454041495947
CD	L	613.2	ONL	59.9652014397334	0.584933535161332	36.3050964631752	102.516265242331	2.55770491181951e-46	58.779247306908	61.1511555725588
CD	L	614.6	ONL	59.9393517203517	0.600629772892782	36.3388089595469	99.7941734251183	6.26153957744591e-46	58.7216123151159	61.1570911255875
CD	L	616	ONL	59.9135895882794	0.616464157811434	36.3723333858307	97.1890884962137	1.51065008779221e-45	58.6637865687859	61.1633926077728
CD	L	617.4	ONL	59.8877654624809	0.632422628044755	36.4055518372009	94.6957980419428	3.59213889249588e-45	58.6056488572888	61.169882067673
CD	L	618.8	ONL	59.8619413366824	0.64849661601037	36.4383504313488	92.3087952331353	8.42152909087555e-45	58.5472783942347	61.1766042791301
CD	L	620.2	ONL	59.83617920461	0.664678391278879	36.4706368187647	90.0227538456333	1.94723144672179e-44	58.4887527079702	61.1836057012499
CD	L	621.6	ONL	59.8103550788116	0.680959017830791	36.5023632429571	87.8325325205895	4.44170129907158e-44	58.4299658344157	61.1907443232075
CD	L	623	ONL	59.7845309530131	0.697332174800142	36.5334725379319	85.7332174155704	9.99823888527844e-44	58.3709924690949	61.1980694369313
CD	L	624.4	ONL	59.7587688209408	0.713792150380593	36.5639196212442	83.7201260746248	2.22164619206265e-43	58.311906080831	61.2056315610505
CD	L	625.8	ONL	59.7329446951423	0.73033180925688	36.5936978006091	81.7887759207984	4.8743431973041e-43	58.2525970887573	61.2132923015273
CD	L	627.2	ONL	59.7071205693438	0.746946468761082	36.6227817879822	79.9349392043806	1.05627900741152e-42	58.1931368929581	61.2211042457296
CL	L	124.6	ONL	33.8456819343312	0.865461861468692	39.6539948959856	39.1070750095157	2.72192218252142e-33	32.0960427076997	35.5953211609627
CL	L	126	ONL	34.1041916878419	0.864435947142639	39.4663280150314	39.4525375773325	2.50636696788374e-33	32.3563652577292	35.8520181179547
CL	L	127.4	ONL	34.3627014413527	0.863442008932259	39.2851453433433	39.7973472287339	2.30332288282634e-33	32.6166303425387	36.1087725401666
CL	L	128.8	ONL	34.6212111948634	0.862480157387176	39.1104052697407	40.1414582101761	2.11211375119505e-33	32.8768378527628	36.365584536964
CL	L	130.2	ONL	34.8797209483741	0.861550499973905	38.9420675694853	40.4848246846013	1.93216884278825e-33	33.1369876830059	36.6224542137423
CL	L	131.6	ONL	35.1382307018848	0.8606531410185	38.7800934045431	40.8274007578734	1.76300245810966e-33	33.3970797318224	36.8793816719473
CL	L	133	ONL	35.3967404553955	0.859788181650448	38.6244453238352	41.1691405055697	1.60419582501595e-33	33.657113901696	37.1363670090951
CL	L	134.4	ONL	35.6552502089063	0.858955719747882	38.4750872634775	41.5099980000968	1.45538109501222e-33	33.917090099018	37.3934103187945
CL	L	135.8	ONL	35.913759962417	0.858155849884197	38.3319845470095	41.8499273380975	1.31622728663163e-33	34.1770082340641	37.6505116907698
CL	L	137.2	ONL	36.1722685797008	0.857388670679003	38.1951052046627	42.1888809786283	1.18642756781161e-33	34.4368670717178	37.9076700876838
CL	L	138.6	ONL	36.4307490890399	0.85665443457449	38.0644465844089	42.5267734791281	1.06568130240344e-33	34.696639268685	38.1648589093949
CL	L	140	ONL	36.6891471945863	0.855953509119844	37.9400281563475	42.8634812564911	9.53696960679677e-34	34.9562699533672	38.4220244358053
CL	L	141.4	ONL	36.9474093478494	0.855286174652259	37.821855525875	43.1988852887414	8.50196319520597e-34	35.2157051531622	38.6791135425367
CL	L	142.8	ONL	37.2054801046022	0.854652638852508	37.7099232353546	43.5328675221266	7.54901534687379e-34	35.4748891253316	38.9360710838727
CL	L	144.2	ONL	37.4633062991472	0.854053013734836	37.6042108902701	43.8653171368337	6.67526303850118e-34	35.733768571298	39.1928440269963
CL	L	145.6	ONL	37.7208317277473	0.853487343004741	37.5046881636557	44.1961231609474	5.8776846903988e-34	35.9922872716324	39.4493761838622
CL	L	147	ONL	37.9780024651952	0.852955575881457	37.4113103246788	44.525182247561	5.15306198052671e-34	36.2503914482785	39.7056134821119
CL	L	148.4	ONL	38.2347645862836	0.852457580043599	37.3240206458463	44.8523955694407	4.49795855258459e-34	36.5080274629888	39.9615017095784
CL	L	149.8	ONL	38.4910634062953	0.851993144878184	37.2427510634997	45.1776679632777	3.90872391194977e-34	36.765141051877	40.2169857607137
CL	L	151.2	ONL	38.746843481003	0.851561981100595	37.1674221749986	45.5009081440261	3.38151487155776e-34	37.0216773258969	40.4720096361092
CL	L	152.6	ONL	39.0020508851995	0.851163714841759	37.09794224885	45.8220318901287	2.91232817045616e-34	37.2775830595946	40.7265187108044
CL	L	154	ONL	39.2566309341674	0.850797896677821	37.0342088218675	46.1409590778914	2.49704771342041e-34	37.5328043966384	40.9804574716965
CL	L	155.4	ONL	39.5105297026996	0.850463999089481	36.9761082495174	46.4576157779755	2.13149525585399e-34	37.7872883732394	41.2337710321598
CL	L	156.8	ONL	39.7636909870587	0.850161424015905	36.9235169926575	46.7719304402534	1.81148883348178e-34	38.0409798668613	41.4864021072561
CL	L	158.2	ONL	40.0160623810575	0.849889494007648	36.8763000304007	47.0838416796541	1.53289130119916e-34	38.2938276878357	41.7382970742793
CL	L	159.6	ONL	40.2675884404687	0.849647466260066	36.8343132316612	47.3932896165941	1.29166968616245e-34	38.5457777192505	41.9893991616869
CL	L	161	ONL	40.5182137210651	0.849434528362717	36.7974025294344	47.7002198146617	1.08393858217566e-34	38.7967759625488	42.2396514795814
CL	L	162.4	ONL	40.7678850571494	0.849249800546842	36.7654042099351	48.0045859662239	9.05998315876634e-35	39.0467708122615	42.4889993020373
CL	L	163.8	ONL	41.0165470044944	0.849092341172062	36.7381457478096	48.3063443345589	7.54371168524026e-35	39.2957084895094	42.7373855194794
CL	L	165.2	ONL	41.2641448783827	0.848961147426298	36.7154457992294	48.6054573916353	6.25822445518243e-35	39.543536079016	42.9847536777495
CL	L	166.6	ONL	41.5106255131172	0.84885516020785	36.6971149090187	48.9018945269213	5.17375892620134e-35	39.7902022802902	43.2310487459442
CL	L	168	ONL	41.7559327049605	0.848773264391097	36.6829554107953	49.1956267436344	4.26324149233563e-35	40.0356528503398	43.4762125595811
CL	L	169.4	ONL	42.0000125287054	0.848714295184726	36.6727623749018	49.4866326241906	3.50226122647202e-35	40.2798359093633	43.7201891480475
CL	L	170.8	ONL	42.2428110591446	0.848677041094313	36.6663239648015	49.7748955299596	2.86903125639539e-35	40.5226996572966	43.9629224609926
CL	L	172.2	ONL	42.4842728520509	0.848660244385494	36.6634213600322	50.0604018311396	2.34428904749855e-35	40.7641908542519	44.20435484985
CL	L	173.6	ONL	42.724343982217	0.848662609724706	36.6638300926355	50.3431440158254	1.91114179136779e-35	41.004257843701	44.444430120733
CL	L	175	ONL	42.9629697649257	0.848682804299442	36.667319913356	50.6231180215677	1.55490514695004e-35	41.2428482740042	44.6830912558471
CL	L	176.4	ONL	43.2000955154596	0.848719462968891	36.6736555314126	50.9003238412162	1.26291277743923e-35	41.479909849165	44.9202811817542
CL	L	177.8	ONL	43.4356665491016	0.848771192440056	36.682597191915	51.1747652794769	1.02432070336804e-35	41.715390321772	45.1559427764311
CL	L	179.2	ONL	43.6696281811343	0.848836575573554	36.6939012835159	51.4464496910103	8.29910716191381e-36	41.9492374856997	45.3900188765688
CL	L	180.6	ONL	43.9019264863505	0.848914178587097	36.7073214566596	51.7153884264477	6.71897932021584e-36	42.1813999232303	45.6224530494707
CL	L	182	ONL	44.1325067800329	0.849002550612983	36.7226084307569	51.9815950472341	5.43750931725076e-36	42.4118254870113	45.8531880730545
CL	L	183.4	ONL	44.3613136179543	0.849100227435253	36.7395105353416	52.245085073113	4.40021545614714e-36	42.6404612936966	46.0821659422121
CL	L	184.8	ONL	44.5882938344174	0.849205748624954	36.7577765835853	52.5058784712838	3.56187566659167e-36	42.8672567321418	46.3093309366931
CL	L	186.2	ONL	44.813391985195	0.849317644197924	36.7771534860026	52.7639950627845	2.88517637754496e-36	43.0921589298409	46.5346250405491
CL	L	187.6	ONL	45.0365541450797	0.849434455243563	36.7973897579421	53.0194576721828	2.33944756834066e-36	43.3151165144625	46.757991775697
CL	L	189	ONL	45.2577248698444	0.849554725576418	36.8182340256573	53.2722890089715	1.89960226008591e-36	43.5360765905123	46.9793731491765
CL	L	190.4	ONL	45.4768502342817	0.849677021110348	36.8394383497138	53.5225139722539	1.54518619652149e-36	43.7549877434977	47.1987127250658
CL	L	191.8	ONL	45.6938763131844	0.849799928563399	36.8607579840086	53.7701578657822	1.2595864695406e-36	43.9717985232031	47.4159541031657
CL	L	193.2	ONL	45.9087469028153	0.849922048414836	36.8819501493055	54.0152440902531	1.0293563940287e-36	44.1864551775039	47.6310386281266
CL	L	194.6	ONL	46.121408837477	0.850042028553937	36.9027798817963	54.2577981890344	8.43628884721722e-37	44.3989069099702	47.8439107649837
CL	L	196	ONL	46.3318066729423	0.850158541695609	36.9230161391262	54.4978429323727	6.93652871005042e-37	44.6091006028163	48.0545127430682
CL	L	197.4	ONL	46.539886484004	0.850270311927317	36.9424364454094	54.7354010026664	5.72388249648632e-37	44.8169845678774	48.2627884001305
CL	L	198.8	ONL	46.7455943454547	0.850376112531298	36.9608265625787	54.9704932401123	4.74182855448923e-37	45.0225070313179	48.4686816595915
CL	L	200.2	ONL	46.9488740535572	0.850474758060624	36.9779791690364	55.2031363759894	3.94506437721954e-37	45.2256138688903	48.6721342382242
CL	L	201.6	ONL	47.1496724426143	0.850565142370872	36.9937005366568	55.4333467172061	3.29726141616412e-37	45.4262538557459	48.8730910294828
CL	L	203	ONL	47.3479340683988	0.850646212974974	37.0078061439759	55.6611354358568	2.76934825154194e-37	45.6243733946822	49.0714947421153
CL	L	204.4	ONL	47.5436050057032	0.850717000679841	37.0201259060962	55.8865109874485	2.33803868073853e-37	45.819920261625	49.2672897497814
CL	L	205.8	ONL	47.7366298103004	0.8507766072532	37.0305021062162	56.1094762165852	1.98469666781905e-37	46.012840589072	49.4604190315289
CL	L	207.2	ONL	47.9269553164931	0.850824236277288	37.0387948424187	56.3300306608491	1.69438367322918e-37	46.2030826094337	49.6508280235526
CL	L	208.6	ONL	48.1145260800541	0.850859170951205	37.0448782370092	56.5481665153415	1.45513625895488e-37	46.3905921367562	49.838460023352
CL	L	210	ONL	48.299288175776	0.850880805462691	37.0486459660035	56.7638708802603	1.25735014266571e-37	46.5753163091675	50.0232600423846
CL	L	211.4	ONL	48.4811861594317	0.850888632574561	37.0500091571748	56.9771228612382	1.09331509380778e-37	46.7572005724951	50.2051717463683
CL	L	212.8	ONL	48.6601661058138	0.850882270732395	37.0489011597669	57.187895176062	9.56823978400315e-38	46.9361916707064	50.3841405409212
CL	L	214.2	ONL	48.8361725706952	0.850861451880836	37.0452754583641	57.39615123325	8.42878179100617e-38	47.1122346291646	50.5601105122257
CL	L	215.6	ONL	49.0091523883784	0.850826053822079	37.0391113285681	57.6018472497635	7.47436543018406e-38	47.2852764954217	50.7330282813351
CL	L	217	ONL	49.1790529723869	0.85077610346148	37.0304144034659	57.8049298426417	6.6722688214509e-38	47.4552646342183	50.9028413105556
CL	L	218.4	ONL	49.3458686864621	0.850712217614268	37.0192933802976	58.0053602907542	5.99503106245384e-38	47.6221923258901	51.0695450470342
CL	L	219.8	ONL	49.5096451126153	0.850635604016747	37.0059600531948	58.2031187959076	5.41964951751375e-38	47.7861030328923	51.2331871923383
CL	L	221.2	ONL	49.6704279717515	0.85054754378854	36.9906390719674	58.3981793075407	4.9277235446732e-38	47.9470402278063	51.3938157156967
CL	L	222.6	ONL	49.8282634475437	0.85044939305182	36.9735681117299	58.5905097406631	4.50443565624617e-38	48.1050477145675	51.5514791805199
CL	L	224	ONL	49.983196554003	0.850342536323575	36.9549896616081	58.7800732280235	4.13783257481683e-38	48.2601680778956	51.7062250301104
CL	L	225.4	ONL	50.1352756368796	0.850228427266472	36.9351580175238	58.9668305940641	3.81815300917966e-38	48.4124471134419	51.8581041603174
CL	L	226.8	ONL	50.2845463532421	0.850108512221286	36.9143259075043	59.150738559071	3.53746197456665e-38	48.5619279415085	52.0071647649756
CL	L	228.2	ONL	50.4310536006487	0.84998424250601	36.8927465718189	59.3317512004255	3.28925221102374e-38	48.7086529147681	52.1534542865294
CL	L	229.6	ONL	50.5748429197153	0.849857073798772	36.870673609192	59.5098216852525	3.06815198318698e-38	48.8526650219938	52.2970208174369
CL	L	231	ONL	50.7159635321548	0.849728469025187	36.8483614439684	59.6849056856203	2.86969301778436e-38	48.9940109211016	52.437916143208
CL	L	232.4	ONL	50.8544595760156	0.849599832182704	36.8260538309694	59.8569557686536	2.69020449701134e-38	49.1327322903395	52.5761868616917
CL	L	233.8	ONL	50.9903781109334	0.849472550127049	36.8039911139547	60.0259279753149	2.52661644525425e-38	49.268873760326	52.7118824615407
CL	L	235.2	ONL	51.1237640344666	0.849347951843577	36.7824031831084	60.1917787915994	2.37638800756903e-38	49.4024779016941	52.845050167239
CL	L	236.6	ONL	51.2546656923655	0.849227334792325	36.761514075611	60.3544699899463	2.23738855395421e-38	49.5335907891603	52.9757405955707
CL	L	238	ONL	51.3831259365639	0.849111899309144	36.7415306604566	60.513962857393	2.10788199142003e-38	49.662253174318	53.1039986988099
CL	L	239.4	ONL	51.5091932292649	0.849002808797022	36.7226531214402	60.6702271129702	1.98641095971196e-38	49.7885114842136	53.2298749743162
CL	L	240.8	ONL	51.6329145136514	0.84890114076834	36.7050665439066	60.8232361036981	1.8717908880033e-38	49.9124107776812	53.3534182496215
CL	L	242.2	ONL	51.7543340442245	0.8488078751994	36.6889389750027	60.97296638779	1.76307448895885e-38	50.0339935959412	53.4746744925077
CL	L	243.6	ONL	51.8734995236771	0.848723919029311	36.6744257353952	61.1194033308323	1.65949626366612e-38	50.1533060564508	53.5936929909034
CL	L	245	ONL	51.9904564926252	0.848650074908996	36.6616640887596	61.2625368567844	1.56046614796363e-38	50.270392297221	53.7105206880294
CL	L	246.4	ONL	52.1052499650797	0.84858704466774	36.6507739145657	61.4023632489949	1.46553840126108e-38	50.385296106091	53.8252038240683
CL	L	247.8	ONL	52.2179282867909	0.848535437118621	36.6418591234415	61.5388892467564	1.3743814277633e-38	50.4980647652918	53.9377918082899
CL	L	249.2	ONL	52.3285371148271	0.848495744924609	36.6350037207522	61.6721267346799	1.28677259339008e-38	50.6087430714149	54.0483311582394
CL	L	250.6	ONL	52.437120587237	0.848468349503238	36.6302727065908	61.8020938764987	1.20257426610546e-38	50.7173744963961	54.1568666780779
CL	L	252	ONL	52.5437279257334	0.848453529631474	36.6277136030038	61.9288223699838	1.12170762775794e-38	50.824007775065	54.2634480764017
CL	L	253.4	ONL	52.6484025088547	0.848451440728739	36.6273529062196	62.0523461703769	1.04415260847737e-38	50.9286860145166	54.3681190031928
CL	L	254.8	ONL	52.7511921557467	0.848462131010362	36.6291988935038	62.1727125203923	9.69919125898246e-39	51.0314569495869	54.4709273619064
CL	L	256.2	ONL	52.852142407025	0.848485530399075	36.6332397126296	62.2899749182129	8.99042565790616e-39	51.132366243118	54.571918570932
CL	L	257.6	ONL	52.9513003223253	0.848521455978611	36.6394443145741	62.4041972648245	8.31567730484356e-39	51.2314612739775	54.6711393706732
CL	L	259	ONL	53.0487122017734	0.848569610457866	36.6477621662281	62.5154513524821	7.67540929549949e-39	51.3287888612565	54.7686355422902
CL	L	260.4	ONL	53.1444221834176	0.848629587431928	36.6581241246716	62.6238148781026	7.07001254145595e-39	51.424393852554	54.8644505142813
CL	L	261.8	ONL	53.2384780864037	0.848700870721939	36.6704422775335	62.7293784217718	6.49971653937502e-39	51.5183249683868	54.9586312044206
CL	L	263.2	ONL	53.3309268539146	0.848782833712572	36.684609772297	62.8322401628287	5.96457208429896e-39	51.6106302463894	55.0512234614398
CL	L	264.6	ONL	53.4218127404515	0.848874757328158	36.7005038593006	62.9325024442913	5.46439961674041e-39	51.7013551972365	55.1422702836665
CL	L	266	ONL	53.5111834487073	0.84897581403347	36.7179830558879	63.0302802084273	4.99878330097057e-39	51.7905489696499	55.2318179277647
CL	L	267.4	ONL	53.5990831167305	0.849085092490214	36.7368913352394	63.1256909240204	4.5670648594344e-39	51.8782572945245	55.3199089389365
CL	L	268.8	ONL	53.685560966234	0.849201580503859	36.7570551000662	63.2188660487191	4.16835631523246e-39	51.9645311632286	55.4065907692394
CL	L	270.2	ONL	53.7706588567364	0.849324201939377	36.7782894956731	63.3099336318859	3.80155907623531e-39	52.0494143172359	55.4919033962369
CL	L	271.6	ONL	53.8544307999156	0.849451785394981	36.8003929151017	63.3990436253827	3.46538228469269e-39	52.132962817459	55.5758987823723
CL	L	273	ONL	53.9369122298527	0.849583114447974	36.8231556348632	63.4863279561516	3.15840663360939e-39	52.2152142266143	55.6586102330911
CL	L	274.4	ONL	54.0181557556582	0.849716896543841	36.8463543688566	63.5719449329218	2.8790714057142e-39	52.2962234164304	55.7400880948861
CL	L	275.8	ONL	54.0982105990452	0.849851778010046	36.8697548187017	63.6560539129751	2.62575149194779e-39	52.3760419790121	55.8203792190783
CL	L	277.2	ONL	54.1771155814923	0.849986400978119	36.8931215163596	63.7388027845482	2.39676390257051e-39	52.4547111143442	55.8995200486403
CL	L	278.6	ONL	54.2549247146775	0.850119333545523	36.916205688121	63.820363299351	2.19041497834013e-39	52.5322873430973	55.9775620862576
CL	L	280	ONL	54.3316734326817	0.850249162647373	36.938761371252	63.9008843754838	2.00502614057877e-39	52.6088085761316	56.0545382892318
CL	L	281.4	ONL	54.4074219397153	0.850374404513337	36.9605298748863	63.9805498036506	1.83895600974654e-39	52.6843376190873	56.1305062603433
CL	L	282.8	ONL	54.4822042672919	0.850493647718682	36.9812646667379	64.059507573551	1.69061605411523e-39	52.7589109788461	56.2054975557377
CL	L	284.2	ONL	54.5560668319899	0.850605464121857	37.0007159499096	64.1379219075581	1.55849274903696e-39	52.8325775772589	56.2795560867209
CL	L	285.6	ONL	54.6290664506218	0.850708395800918	37.0186284416256	64.215971912667	1.44117205713177e-39	52.9053967891217	56.3527361121219
CL	L	287	ONL	54.701240542099	0.850801116513566	37.0347695479365	64.2938043690577	1.33731367882698e-39	52.9774083609185	56.4250727232796
CL	L	288.4	ONL	54.7726383281346	0.850882287559028	37.0489043790182	64.3715812739078	1.24569276209548e-39	53.0486638639843	56.4966127922848
CL	L	289.8	ONL	54.8433062253067	0.850950659470348	37.0608135501296	64.4494549888973	1.16517965373698e-39	53.1192119081562	56.5674005424572
CL	L	291.2	ONL	54.9132934553284	0.851005038600106	37.0702874748627	64.527577352139	1.09475252859745e-39	53.1891038104236	56.6374831002332
CL	L	292.6	ONL	54.9826388396783	0.851044388694696	37.0771441752399	64.6060764515572	1.03347712739461e-39	53.258380211304	56.7068974680526
CL	L	294	ONL	55.0513916000693	0.851067726654857	37.0812112335243	64.6850889487376	9.80525831138783e-40	53.327092057855	56.7756911422836
CL	L	295.4	ONL	55.1195967505126	0.851074237697866	37.082345962553	64.7647341548132	9.35152555518142e-40	53.3952857936751	56.8439077073502
CL	L	296.8	ONL	55.1873013511934	0.851063257149083	37.0804323263027	64.8451227186819	8.96693606899541e-40	53.4630096445417	56.9115930578451
CL	L	298.2	ONL	55.2545366076471	0.851034928573576	37.0754956950159	64.9262853409078	8.64412596379773e-40	53.530294563706	56.9787786515882
CL	L	299.6	ONL	55.3213064761652	0.850990296501117	37.0677189581713	65.0081519185602	8.37503076706881e-40	53.5971426748203	57.0454702775101
CL	L	301	ONL	55.3876202022137	0.850930504663641	37.0573026813649	65.0906506449755	8.15264528850714e-40	53.6635612161355	57.111679188292
CL	L	302.4	ONL	55.4534989703404	0.85085676252887	37.0444591545298	65.1737183183742	7.9708355909362e-40	53.7295692492813	57.1774286913995
CL	L	303.8	ONL	55.5189446866039	0.850770446005151	37.0294298039589	65.2572558758909	7.82407505109042e-40	53.7951662653837	57.2427231078242
CL	L	305.2	ONL	55.5839614354593	0.850673040825264	37.012475190268	65.3411578454815	7.70729287611448e-40	53.8603537414343	57.3075691294842
CL	L	306.6	ONL	55.6485672084051	0.850565984666204	36.9938474059883	65.4253382002383	7.61601423396827e-40	53.9251471458704	57.3719872709398
CL	L	308	ONL	55.712773804408	0.850450784971398	36.9738104872098	65.5096976673162	7.54606634297021e-40	53.9895556326509	57.4359919761652
CL	L	309.4	ONL	55.7765863225758	0.850329020740097	36.9526406199547	65.5941229361192	7.49347012305429e-40	54.0535815309739	57.4995911141777
CL	L	310.8	ONL	55.8400051469877	0.850202337002029	36.930625084317	65.6784893627674	7.45435363424634e-40	54.1172223399544	57.5627879540211
CL	L	312.2	ONL	55.9030586693769	0.850072195556927	36.9080188847454	65.7627186979711	7.42525360893255e-40	54.18050388817	57.6256134505838
CL	L	313.6	ONL	55.9657491837165	0.849940198796058	36.8851009933718	65.8466904648022	7.40262999034784e-40	54.2434256608798	57.6880727065531
CL	L	315	ONL	56.0280732987737	0.849807929313436	36.862146441017	65.9302783207013	7.38307205428637e-40	54.3059814936879	57.7501651038594
CL	L	316.4	ONL	56.0900654794018	0.849676787969617	36.8393982316649	66.013413892869	7.36341001904026e-40	54.368203397497	57.8119275613066
CL	L	317.8	ONL	56.1517143513542	0.849548289622401	36.8171186825172	66.0959653939295	7.34048240540329e-40	54.4300773452152	57.8733513574932
CL	L	319.2	ONL	56.2130368914767	0.849423807106852	36.7955450363911	66.1778448180526	7.31132861992633e-40	54.4916179103881	57.9344558725654
CL	L	320.6	ONL	56.2740528817499	0.849304624658936	36.7748987978737	66.2589738097193	7.27321557400848e-40	54.5528426275392	57.9952631359606
CL	L	322	ONL	56.3347504406005	0.849192060965987	36.7554071068105	66.3392335257087	7.22356793811398e-40	54.613737307884	58.0557635733171
CL	L	323.4	ONL	56.3951631376411	0.849087186309667	36.7372538219588	66.4185775582691	7.16022965769083e-40	54.6743336492988	58.1159926259834
CL	L	324.8	ONL	56.4552808817801	0.848991140743976	36.7206346985605	66.4969022318749	7.08125210071522e-40	54.7346195670974	58.1759421964628
CL	L	326.2	ONL	56.5151207692755	0.848904852124275	36.7057086563619	66.5741521300693	6.98518333544149e-40	54.7946105357082	58.2356310028428
CL	L	327.6	ONL	56.5747020747813	0.848829158631938	36.6926190789886	66.6502811542938	6.87095927436694e-40	54.8543243650111	58.2950797845516
CL	L	329	ONL	56.6340200044977	0.848764856421077	36.6815021257974	66.7252179164228	6.7379486802764e-40	54.9137548699417	58.3542851390536
CL	L	330.4	ONL	56.6930877599582	0.848712557555492	36.672462241362	66.7989265096403	6.5860587244248e-40	54.9729141828684	58.413261337048
CL	L	331.8	ONL	56.7519209154417	0.84867276819214	36.6655857456657	66.8713820479191	6.41564549556072e-40	55.0318169939977	58.4720248368857
CL	L	333.2	ONL	56.8105264799495	0.84864588017394	36.6609394358174	66.9425585007324	6.22755908424301e-40	55.0904696279732	58.5305833319258
CL	L	334.6	ONL	56.8689205350868	0.84863214943352	36.6585668985095	67.0124512405616	6.02307681223082e-40	55.1488877194848	58.5889533506887
CL	L	336	ONL	56.927092989762	0.848631765842623	36.6585006102389	67.081030054582	5.80387122366391e-40	55.2070608456383	58.6471251338857
CL	L	337.4	ONL	56.9850765183468	0.848644686687571	36.6607331810385	67.1483335867816	5.57197364064169e-40	55.2650217555944	58.7051312810991
CL	L	338.8	ONL	57.0428672222819	0.848670830303223	36.6652508129869	67.214360604218	5.32967071332441e-40	55.3227666932075	58.7629677513562
CL	L	340.2	ONL	57.1004783031012	0.848709947048097	36.6720109923809	67.2791434832391	5.07944518430468e-40	55.3803092959386	58.8206473102638
CL	L	341.6	ONL	57.1579182473102	0.848761675975062	36.6809522529663	67.3427180623428	4.82388199702236e-40	55.4376586805794	58.878177814041
CL	L	343	ONL	57.2151992417896	0.848825521848388	36.6919901609166	67.4051354125154	4.56559620617215e-40	55.4948278989666	58.9355705846127
CL	L	344.4	ONL	57.2723321902654	0.848900879839446	36.7050215277461	67.4664540353608	4.30714015537001e-40	55.5518289113153	58.9928354692154
CL	L	345.8	ONL	57.3293202819513	0.848987031505122	36.7199236499886	67.5267326290195	4.05096148917032e-40	55.6086661620179	59.0499744018847
CL	L	347.2	ONL	57.3861843134808	0.849083133017505	36.7365521975892	67.5860608719662	3.7992946789549e-40	55.6653619223154	59.1070067046462
CL	L	348.6	ONL	57.4429170738337	0.849188251675741	36.7547474490728	67.6445028066262	3.55419298317117e-40	55.721910611438	59.1639235362295
CL	L	350	ONL	57.4995511624449	0.849301335755145	36.7743289898351	67.7021791227019	3.31737083914633e-40	55.7783466676542	59.2207556572355
CL	L	351.4	ONL	57.5560739523739	0.849421254530185	36.7951025544825	67.7591638370389	3.09034329994358e-40	55.8346594415056	59.2774884632423
CL	L	352.8	ONL	57.6125133717192	0.84954678701279	36.8168579964835	67.8155862072042	2.87424978279287e-40	55.8908789970805	59.3341477463579
CL	L	354.2	ONL	57.6688648959665	0.849676632650467	36.8393710641899	67.8715439261583	2.67000614417312e-40	55.9470030857599	59.390726706173
CL	L	355.6	ONL	57.7251440993944	0.849809404224906	36.8624020988361	67.9271655649002	2.4782257512779e-40	56.0030497101827	59.4472384886061
CL	L	357	ONL	57.781366406408	0.849943695984356	36.8857077963833	67.982581292622	2.29923909639636e-40	56.0590367563258	59.5036960564903
CL	L	358.4	ONL	57.8375267851667	0.850078002437125	36.9090270776244	68.0379054855552	2.13321566385202e-40	56.1149618294565	59.5600917408769
CL	L	359.8	ONL	57.8936531637686	0.850210836652589	36.9321015950043	68.0932901204892	1.98004287533482e-40	56.1708554631082	59.6164508644289
CL	L	361.2	ONL	57.9497345871266	0.850340596794978	36.9546525460897	68.148850949308	1.83954915444476e-40	56.22670950981	59.6727596644431
CL	L	362.6	ONL	58.0058070857649	0.850465780529476	36.9764179357895	68.2047513418496	1.71130702521827e-40	56.2825626341791	59.7290515373508
CL	L	364	ONL	58.0618644633164	0.850584817016369	36.9971234208278	68.2611108284091	1.59487953592418e-40	56.3384113947376	59.7853175318953
CL	L	365.4	ONL	58.1179082683872	0.850696087324098	37.0164858879486	68.3180622720384	1.48977103267436e-40	56.3942601799535	59.8415563568208
CL	L	366.8	ONL	58.1739696229077	0.850798140173206	37.03425106847	68.3757602138912	1.39534668747965e-40	56.4501426583393	59.8977965874762
CL	L	368.2	ONL	58.230041315858	0.850889444142251	37.0501505129179	68.4343209528912	1.31104086498192e-40	56.5060543063154	59.9540283254006
CL	L	369.6	ONL	58.28613234107	0.850968568090381	37.0639330921502	68.4938721906818	1.23624789841181e-40	56.5620066296126	60.0102580525274
CL	L	371	ONL	58.3422506777227	0.851034123632753	37.0753551017435	68.5545374240472	1.17038591817057e-40	56.6180100443928	60.0664913110527
CL	L	372.4	ONL	58.3984269404204	0.851084924855405	37.0842082178709	68.616450879261	1.11284312652684e-40	56.6740972471221	60.1227566337187
CL	L	373.8	ONL	58.4546539181429	0.851119756233686	37.090279187065	68.6797051648904	1.06311865827803e-40	56.7302631601568	60.1790446761291
CL	L	375.2	ONL	58.5109563022479	0.851137632783642	37.0933952853956	68.7444122413999	1.02069496516191e-40	56.7865342034638	60.235378401032
CL	L	376.6	ONL	58.5673190509901	0.851137633856886	37.0933954695393	68.8106326418623	9.85151214511576e-41	56.8428969503198	60.2917411516604
CL	L	378	ONL	58.623747697578	0.851119753320393	37.0902786704247	68.8783775360338	9.55885001884765e-41	56.8993569446855	60.3481384504705
CL	L	379.4	ONL	58.6802292514158	0.851084938573863	37.0842105940417	68.9475592762157	9.32158079361254e-41	56.9558995340441	60.4045589687875
CL	L	380.8	ONL	58.7367230093686	0.851034182821879	37.0753653949701	69.0180537926314	9.13358382522234e-41	57.0124822722429	60.4609637464943
CL	L	382.2	ONL	58.793193759044	0.850968561318099	37.0639318855565	69.0897366031677	8.98948166073572e-41	57.0690680594166	60.5173194586715
CL	L	383.6	ONL	58.8496226683787	0.850889386337477	37.05014041243	69.1624829423339	8.8839988615743e-41	57.1256357601121	60.5736095766452
CL	L	385	ONL	58.9060025870263	0.850798129167122	37.0342491130938	69.2361684489029	8.81205657455735e-41	57.1821756416883	60.6298295323643
CL	L	386.4	ONL	58.9622932227257	0.850696125728174	37.0164925266136	69.3106403561618	8.76963498174914e-41	57.2386450669088	60.6859413785426
CL	L	387.8	ONL	59.0184526113626	0.850584795419959	36.9971196116005	69.3857366474832	8.75288045577065e-41	57.2949995805522	60.741905642173
CL	L	389.2	ONL	59.0744745958421	0.850465741462483	36.9764110833044	69.461321856723	8.75753137578808e-41	57.3512302126285	60.7977189790558
CL	L	390.6	ONL	59.1303464493235	0.850340637390596	36.9546595375466	69.5372464272368	8.77934148777907e-41	57.4073213007662	60.8533715978807
CL	L	392	ONL	59.1860052441202	0.850210822224715	36.9320990160223	69.6133284792241	8.81528493447472e-41	57.4632075686268	60.9088029196136
CL	L	393.4	ONL	59.2414458377905	0.850077964499515	36.9090204098612	69.6894265135657	8.86117115879404e-41	57.5188809484248	60.9640107271562
CL	L	394.8	ONL	59.2966619126648	0.849943722845228	36.8857123726495	69.7653977773568	8.91279088498831e-41	57.5743322153874	61.0189916099421
CL	L	396.2	ONL	59.3515826206068	0.84980938825661	36.8623992344675	69.8410531123538	8.96718401970369e-41	57.6294882592198	61.0736769819939
CL	L	397.6	ONL	59.4062247652972	0.849676632607527	36.8393709553839	69.9162745984771	9.01980517860464e-41	57.6843629550052	61.1280865755891
CL	L	399	ONL	59.4605394661237	0.84954680989412	36.8168618537281	69.9908925248444	9.06722244659844e-41	57.7389050512349	61.1821738810125
CL	L	400.4	ONL	59.5144920180207	0.849421226896965	36.7950976495756	70.064757194065	9.10598176658379e-41	57.7930775553629	61.2359064806784
CL	L	401.8	ONL	59.5680911329433	0.849301360131038	36.7743330865384	70.137755488526	9.1318807978899e-41	57.8468865952655	61.2892956706212
CL	L	403.2	ONL	59.6212669667075	0.849188223090003	36.7547423669018	70.2097195245588	9.14241196328786e-41	57.9002605541572	61.3422733792578
CL	L	404.6	ONL	59.6740338184639	0.849083136997197	36.7365527446609	70.2805546574657	9.13381290965517e-41	57.9532114201043	61.3948562168235
CL	L	406	ONL	59.7263523999035	0.848987066000228	36.7199294675167	70.3501322832726	9.1037040424071e-41	58.0056982193324	61.4470065804746
CL	L	407.4	ONL	59.7781723191355	0.848900875744393	36.705020660647	70.4183185895723	9.05020119066892e-41	58.0576690471018	61.4986755911693
CL	L	408.8	ONL	59.8294953609167	0.848825519104302	36.6919895187883	70.4850337488086	8.97111585255367e-41	58.1091240226301	61.5498666992032
CL	L	410.2	ONL	59.8803018391051	0.848761703213667	36.6809567849524	70.5501928425613	8.86531586910901e-41	58.160042224406	61.6005614538041
CL	L	411.6	ONL	59.930543380415	0.848709983263825	36.6720170660162	70.6136896728189	8.73252762654286e-41	58.2103743095555	61.6507124512745
CL	L	413	ONL	59.9801986268516	0.848670857494476	36.6652553171206	70.6754545618906	8.57279216608434e-41	58.2600980498653	61.7002992038379
CL	L	414.4	ONL	60.029234891954	0.848644667118001	36.6607295955911	70.7354175638827	8.38692931333908e-41	58.3091801631332	61.7492896207748
CL	L	415.8	ONL	60.077666474873	0.848631778814915	36.6585026384148	70.7935620308368	8.17575773372266e-41	58.3576343076998	61.7976986420463
CL	L	417.2	ONL	60.1254093451773	0.848632145338633	36.6585659684104	70.84979007151	7.94187273941035e-41	58.4053765363877	61.8454421539668
CL	L	418.6	ONL	60.1724794738706	0.848645857424703	36.6609352729767	70.9041102922127	7.68721355059416e-41	58.4524226613474	61.8925362863937
CL	L	420	ONL	60.2188419846117	0.848672746621649	36.6655817767885	70.9564932116975	7.41471306940768e-41	58.4987381005431	61.9389458686804
CL	L	421.4	ONL	60.264493406812	0.848712575197091	36.672465039797	71.0069523746802	7.12735145335924e-41	58.5443197984377	61.9846670151862
CL	L	422.8	ONL	60.3093295149822	0.848764858645308	36.6815022503332	71.0554035086235	6.82901493632208e-41	58.5890643761171	62.0295946538473
CL	L	424.2	ONL	60.3533625146576	0.848829133095378	36.6926143943503	71.1018980870394	6.52286669580461e-41	58.6329848491658	62.0737401801493
CL	L	425.6	ONL	60.3966318300418	0.848904830701348	36.7057046727929	71.1465286163389	6.21198690775375e-41	58.6761216335383	62.1171420265453
CL	L	427	ONL	60.4390733689218	0.84899114658288	36.7206354211675	71.1892857919474	5.9000187006029e-41	58.7184120435572	62.1597346942863
CL	L	428.4	ONL	60.4805896938344	0.849087193365904	36.7372547465943	71.2301282676054	5.59044036308477e-41	58.7597601926641	62.2014191950047
CL	L	429.8	ONL	60.521253066907	0.84919205113066	36.7554050986549	71.2692175890316	5.28575969747079e-41	58.8002399509276	62.2422661828865
CL	L	431.2	ONL	60.5609580915197	0.849304628242541	36.7748991044515	71.3065207437266	4.98891170018097e-41	58.8397478305339	62.2821683525056
CL	L	432.6	ONL	60.5998105143703	0.849423809276329	36.795545089684	71.3422556002976	4.70172915374258e-41	58.8783915289697	62.321229499771
CL	L	434	ONL	60.6376154587958	0.849548300187597	36.8171201830305	71.376301318484	4.4267153536143e-41	58.9159784336267	62.3592524839649
CL	L	435.4	ONL	60.6743853123074	0.84967679006401	36.8393982559122	71.4087827534238	4.16528692340586e-41	58.9525232261967	62.396247398418
CL	L	436.8	ONL	60.7102323847445	0.849807920545092	36.8621445728778	71.439946506739	3.91827734719845e-41	58.98814059447	62.4323241750189
CL	L	438.2	ONL	60.7449613028184	0.84994021519339	36.8851034853413	71.4696871814648	3.68702749564371e-41	59.0226377506945	62.4672848549424
CL	L	439.6	ONL	60.778677813227	0.850072200282879	36.9080193438658	71.4982536695137	3.47179268584507e-41	59.0561230231687	62.5012326032853
CL	L	441	ONL	60.8112540378953	0.850202305602638	36.9306192602783	71.5256282383182	3.27315739457893e-41	59.0884712852987	62.5340367904919
CL	L	442.4	ONL	60.8426302924819	0.850329056912449	36.952646532355	71.5518654782914	3.09118614251542e-41	59.1196254369025	62.5656351480613
CL	L	443.8	ONL	60.8729379857633	0.850450818984211	36.9738160204966	71.5772583516008	2.92556324711582e-41	59.1497197537993	62.5961562177274
CL	L	445.2	ONL	60.9021186275194	0.850565951299649	36.9938412139466	71.6018770025559	2.77620536723977e-41	59.1786986228534	62.6255386321855
CL	L	446.6	ONL	60.9299531688852	0.850673088101391	37.0124830250089	71.625579815713	2.64295306653299e-41	59.206345391382	62.6535609463885
CL	L	448	ONL	60.9566479763822	0.850770516202194	37.0294416267377	71.6487546471289	2.52519841238188e-41	59.2328694314954	62.680426521269
CL	L	449.4	ONL	60.9820785544533	0.850856805494993	37.0444662341243	71.671376617804	2.42265679741403e-41	59.2581487574472	62.7060083514593
CL	L	450.8	ONL	61.0062713162823	0.850930451871732	37.0572930783772	71.6936045502792	2.33491500252314e-41	59.2822124221084	62.7303302104563
CL	L	452.2	ONL	61.0290826673749	0.850990291906289	37.0677177465636	71.7153688447664	2.26164959981427e-41	59.3049188734407	62.7532464613091
CL	L	453.6	ONL	61.0506430232565	0.851034862832312	37.075483824667	71.7369472034025	2.20249268619841e-41	59.3264010939157	62.7748849525973
CL	L	455	ONL	61.070724382654	0.851063267329199	37.0804336826574	71.7581485737315	2.15733605051284e-41	59.3464326575012	62.7950161078069
CL	L	456.4	ONL	61.0895488659034	0.851074044737413	37.0823375046226	71.7793583809171	2.1259280480044e-41	59.3652382867666	62.8138594450403
CL	L	457.8	ONL	61.1069162155446	0.85106380873232	37.0812122589829	71.8006283295783	2.10756825040159e-41	59.3826246128145	62.8312078182747
CL	L	459.2	ONL	61.1229071174694	0.851026365550943	37.0772015080388	71.8225775271948	2.10066352517427e-41	59.3986850946919	62.847129140247
CL	L	460.6	ONL	61.1376355653965	0.850955600821879	37.0704459541896	71.8458583577661	2.10381692774804e-41	59.4135463328423	62.8617247979506
CL	L	462	ONL	61.1511026665143	0.850845373065032	37.0611240328277	71.8709939577239	2.11576506746656e-41	59.4272221547296	62.8749831782989
CL	L	463.4	ONL	61.1632509987158	0.850690159177823	37.0494699931791	71.8983878429122	2.13523276553602e-41	59.4396666932809	62.8868353041507
CL	L	464.8	ONL	61.1742247444843	0.850483969442692	37.0357041512168	71.9287216954492	2.16073823879471e-41	59.451036610351	62.8974128786177
CL	L	466.2	ONL	61.1840388801461	0.850221114266455	37.0200464164031	71.9625022873419	2.19098229997648e-41	59.4613587541561	62.9067190061361
CL	L	467.6	ONL	61.192654912486	0.849896067603635	37.002743419676	72.0001624257713	2.22458908985992e-41	59.470606215572	62.9147036094
CL	L	469	ONL	61.2001394265792	0.849503286487607	36.9840538001631	72.0422632849603	2.25990951090851e-41	59.4788572188974	62.9214216342611
CL	L	470.4	ONL	61.2065753462564	0.849037194431793	36.964244958656	72.0893922523831	2.29512265935407e-41	59.4862064110979	62.9269442814149
CL	L	471.8	ONL	61.2119957535296	0.848492118025755	36.943530478496	72.1420911910835	2.32860022769969e-41	59.4926987113731	62.9312927956862
CL	L	473.2	ONL	61.2163922757293	0.847862735943432	36.9221992397082	72.2008288377159	2.35836113322161e-41	59.4983369914802	62.9344475599784
CL	L	474.6	ONL	61.2197781984345	0.84714381059883	36.900534289003	72.2660986629406	2.38234284172627e-41	59.5031456047446	62.9364107921245
CL	L	476	ONL	61.2221801208674	0.846329413521198	36.8787458441372	72.3384761805091	2.39869308297663e-41	59.5071635053228	62.937196736412
CL	L	477.4	ONL	61.223742981876	0.845414419093262	36.8570947755354	72.4186169518386	2.40524153863542e-41	59.5105464413565	62.9369395223955
CL	L	478.8	ONL	61.2243455278788	0.844393345634244	36.8358439858446	72.5069019603556	2.40022870550207e-41	59.5131846943278	62.9355063614297
CL	L	480.2	ONL	61.2241412646822	0.843260357393761	36.8151900909124	72.6040785954954	2.38193912105966e-41	59.5152439187133	62.933038610651
CL	L	481.6	ONL	61.2231380780205	0.842010353563798	36.7954020049445	72.7106713342589	2.34884227297421e-41	59.5167427732902	62.9295333827508
CL	L	483	ONL	61.2212862895394	0.840637547002104	36.7766749086956	72.8272089533329	2.30010222387644e-41	59.5176436266338	62.924928952445
CL	L	484.4	ONL	61.2187323144534	0.839136441362113	36.7592322207419	72.9544437553937	2.23492527730117e-41	59.5181043944375	62.9193602344693
CL	L	485.8	ONL	61.2154148515123	0.837501654528702	36.7432773903896	73.0928882593801	2.15339910659963e-41	59.5180750105328	62.9127546924918
CL	L	487.2	ONL	61.2115162810739	0.835727109436522	36.728953935188	73.2434255032663	2.05602182906675e-41	59.5177504014586	62.9052821606892
CL	L	488.6	ONL	61.206884457678	0.833807612493844	36.7165022046145	73.4064831509677	1.94394483139271e-41	59.5169893253468	62.8967795900091
CL	L	490	ONL	61.2015902164584	0.831737530903283	36.7060780118135	73.5828166248459	1.81889845661834e-41	59.515874273257	62.8873061596598
CL	L	491.4	ONL	61.1958166044439	0.829510866051689	36.6977984736234	73.7733755022694	1.68310168234974e-41	59.5146006234259	62.8770325854619
CL	L	492.8	ONL	61.1894290852348	0.827122208366434	36.6918411648224	73.9787040733483	1.53934013497646e-41	59.5130450647351	62.8658131057344
CL	L	494.2	ONL	61.1825818313085	0.824565706835993	36.6883125778175	74.1997651904263	1.39059408738058e-41	59.5113737713328	62.8537898912842
CL	L	495.6	ONL	61.175117453895	0.82183599607886	36.6873942263257	74.4371355669178	1.24006791753368e-41	59.5094404800617	62.8407944277283
CL	L	497	ONL	61.1673178033896	0.818926947710038	36.6891190159703	74.6920320236517	1.09094848380693e-41	59.5075394741631	62.8270961326161
CL	L	498.4	ONL	61.1590789605633	0.815833141545774	36.6936318611542	74.9651808023931	9.46279837038627e-42	59.505577995847	62.8125799252795
CL	L	499.8	ONL	61.150423860899	0.812548984310075	36.7010136751337	75.2575229822249	8.08812457978856e-42	59.5035903837389	62.7972573380591
CL	L	501.2	ONL	61.1413976012682	0.809068886222942	36.7113453628298	75.5700764698798	6.80820055978195e-42	59.5016331201812	62.7811620823552
CL	L	502.6	ONL	61.1321509946195	0.805386972204339	36.7246529475939	75.9040723334537	5.64058706467598e-42	59.4998688875319	62.7644331017071
CL	L	504	ONL	61.1226229924451	0.801498063554997	36.7410134021375	76.2604749428081	4.59716272886364e-42	59.4982471617708	62.7469988231194
CL	L	505.4	ONL	61.1127213946199	0.797396810504639	36.7604995613252	76.6402882348429	3.68378714976086e-42	59.4966865954059	62.7287561938339
CL	L	506.8	ONL	61.1025782122329	0.793077828104879	36.7831132531445	77.0448700580146	2.90067146793758e-42	59.4953300051652	62.7098264193006
CL	L	508.2	ONL	61.0924536295942	0.788535666735358	36.8088455279582	77.4758279261166	2.24298851846998e-42	59.4944484856141	62.6904587735743
CL	L	509.6	ONL	61.0819748747394	0.783765611235142	36.8377506648366	77.9339817914183	1.7026168241647e-42	59.4936787688233	62.6702709806554
CL	L	511	ONL	61.071486476084	0.778762679202183	36.8697904096183	78.4211777311282	1.26789890765582e-42	59.4933752813816	62.6495976707864
CL	L	512.4	ONL	61.0608238117171	0.773522120142097	36.9049746430119	78.9386912432447	9.25823813384991e-43	59.4933828897086	62.6282647337256
CL	L	513.8	ONL	61.0501721128544	0.768039495112001	36.9432452008889	79.4883238445331	6.6253676456948e-43	59.4938955736993	62.6064486520095
CL	L	515.2	ONL	61.0395262701475	0.762310532914515	36.9845667821615	80.0717340698117	4.64419409794622e-43	59.4949166573258	62.5841358829692
CL	L	516.6	ONL	61.0288001093201	0.75633147775585	37.0288959551087	80.690546280583	3.18739145031851e-43	59.4963673353435	62.5612328832967
CL	L	518	ONL	61.018179684794	0.750098757073592	37.0761437744163	81.3468614757451	2.14067274595399e-43	59.4984405893412	62.5379187802469
CL	L	519.4	ONL	61.0075763256544	0.743609046051526	37.1262318609119	82.0425419104262	1.40628148905766e-43	59.5010541835027	62.5140984678061
CL	L	520.8	ONL	60.9971209969081	0.73685973573875	37.1790445676454	82.7798263881993	9.03221860189503e-44	59.5043440128474	62.4898979809688
CL	L	522.2	ONL	60.9870097911516	0.72984860129617	37.2344787693184	83.5611792402453	5.66856117488472e-44	59.5085103372944	62.4655092450087
CL	L	523.6	ONL	60.9768526231155	0.722573983467305	37.2923715520909	84.3883865435	3.47591194469057e-44	59.5131660134556	62.4405392327754
CL	L	525	ONL	60.9668655574305	0.715034713517637	37.3525405041262	85.2642038279539	2.08159334407255e-44	59.5185290330547	62.4152020818063
CL	L	526.4	ONL	60.9573049170603	0.707230956951566	37.4148448821679	86.1915111575565	1.2168318563542e-44	59.5248550037065	62.389754830414
CL	L	527.8	ONL	60.9478698594097	0.699162920682551	37.4790052874146	87.1726289487863	6.944015308122e-45	59.5318421143636	62.3638976044559
CL	L	529.2	ONL	60.9388290689066	0.690832346114488	37.544794439101	88.2107350816019	3.86716843469222e-45	59.5397550548937	62.3379030829195
CL	L	530.6	ONL	60.9300204609452	0.682241579965613	37.6118848381639	89.3085708203482	2.10204786727146e-45	59.5484264131316	62.3116145087588
CL	L	532	ONL	60.9217887779577	0.673394902449644	37.680024483149	90.4696316475508	1.1149324363893e-45	59.5581918037733	62.285385752142
CL	L	533.4	ONL	60.9137455810866	0.664296983684027	37.7487321030723	91.6965560241957	5.77447494685064e-46	59.5686526213061	62.2588385408672
CL	L	534.8	ONL	60.9063091348093	0.654955314218834	37.8176939620244	92.9930757298342	2.92024360307271e-46	59.5802114879937	62.232406781625
CL	L	536.2	ONL	60.8992512547031	0.645378235961667	37.8863052041332	94.3621087004246	1.44352109668669e-46	59.5926225526563	62.2058799567499
CL	L	537.6	ONL	60.8927083835741	0.635582857379219	37.9541689897096	95.8060899166803	6.98077957820958e-47	59.6059871315734	62.1794296355747
CL	L	539	ONL	60.8868129967034	0.62559484147047	38.020976350338	97.3262708713967	3.30667333141444e-47	59.6203853955074	62.1532405978994
CL	L	540.4	ONL	60.8810775660314	0.615440909606795	38.0861722104202	98.9227017829027	1.53774386674907e-47	59.635275145691	62.1268799863717
CL	L	541.8	ONL	60.8760744858461	0.605151251483524	38.1494740500352	100.596461358394	7.03002626319009e-48	59.6511674328467	62.1009815388455
CL	L	543.2	ONL	60.8713770662984	0.59475694104746	38.2102256385988	102.346644259577	3.16885505184862e-48	59.6675720878326	62.0751820447641
CL	L	544.6	ONL	60.8672648267598	0.584292836399645	38.2680058502117	104.172533077451	1.41173415538934e-48	59.6846977980969	62.0498318554228
CL	L	546	ONL	60.863468768836	0.573794950230169	38.3219970496001	106.071809702092	6.24022987470527e-49	59.702202054051	62.0247354836211
CL	L	547.4	ONL	60.8601967109611	0.563303781336612	38.3716519434647	108.041519917639	2.74633459620692e-49	59.7202104243047	62.0001829976175
CL	L	548.8	ONL	60.8570928410173	0.552861298850818	38.4159733084001	110.07660143243	1.20972548053728e-49	59.7382814995494	61.9759041824853
CL	L	550.2	ONL	60.8547346265576	0.542514537866527	38.4543500938764	112.171620074685	5.35671930556804e-50	59.7568973405839	61.9525719125314
CL	L	551.6	ONL	60.852624500001	0.532312169362055	38.4856004584887	114.317552749037	2.40087098743146e-50	59.7754611923797	61.9297878076222
CL	L	553	ONL	60.8508381344606	0.522307140308743	38.5086195927136	116.503936933527	1.09682180347198e-50	59.7939410377922	61.907735231129
CL	L	554.4	ONL	60.8495851017908	0.512557242132816	38.522567928036	118.717637953154	5.14341570910533e-51	59.8124292492745	61.886740954307
CL	L	555.8	ONL	60.8485887537062	0.50312203502328	38.525952439195	120.942007143238	2.49944396820442e-51	59.8305278702069	61.8666496372056
CL	L	557.2	ONL	60.8480603084733	0.494066656742802	38.5178738717471	123.157593166926	1.26955226293284e-51	59.8483160759029	61.8478045410436
CL	L	558.6	ONL	60.8477181515502	0.48545804993006	38.4968776169159	125.340836680567	6.8140526347719e-52	59.8653760901515	61.8300602129488
CL	L	560	ONL	60.84785359525	0.477368162944324	38.4621855438209	127.465252856309	3.90216003186484e-52	59.8818534819514	61.8138537085485
CL	L	561.4	ONL	60.8483946607519	0.469870617620533	38.4128279135537	129.500318553421	2.41032268708828e-52	59.8975269205709	61.799262400933
CL	L	562.8	ONL	60.8492076401315	0.463040791209592	38.348035850911	131.412196927999	1.62340415110475e-52	59.9121098632771	61.7863054169858
CL	L	564.2	ONL	60.8503549148236	0.456955701731143	38.2675181900265	133.164669319797	1.2039768762428e-52	59.9255087807018	61.7752010489454
CL	L	565.6	ONL	60.8518431406382	0.451692294576615	38.171481576831	134.719683889398	9.9167179890212e-53	59.93757477715	61.7661115041263
CL	L	567	ONL	60.8534659784989	0.447325187405392	38.0603522268307	136.038541293562	9.142085292896e-53	59.9479506333686	61.7589813236292
CL	L	568.4	ONL	60.8555738255091	0.443927192623755	37.9355721574121	137.084582419547	9.47309047509226e-53	59.9568400824937	61.7543075685246
CL	L	569.8	ONL	60.8578901810586	0.441564570911881	37.7986122185972	137.823308730091	1.10711927471735e-52	59.9638330116255	61.7519473504917
CL	L	571.2	ONL	60.8606311890031	0.44029844905044	37.6520086056854	138.225858665314	1.45807634018169e-52	59.9690229662575	61.7522394117487
CL	L	572.6	ONL	60.8635804707454	0.440180422705315	37.4983678206341	138.269621571724	2.15861370261232e-52	59.9720901581458	61.7550707833449
CL	L	574	ONL	60.8666727671412	0.441252532254958	37.3407382069423	137.940676410605	3.57265991263794e-52	59.9728855161391	61.7604600181432
CL	L	575.4	ONL	60.8700524141007	0.443546362319125	37.1825414962234	137.234926459177	6.55485499962753e-52	59.9714910225113	61.7686138056901
CL	L	576.8	ONL	60.8737250302114	0.447081110565193	37.0269766751874	136.158123418043	1.32032537395297e-51	59.9678749309117	61.7795751295111
CL	L	578.2	ONL	60.8777547503285	0.451864272354448	36.8771692848651	134.725753893141	2.88711316946144e-51	59.9620878187684	61.7934216818886
CL	L	579.6	ONL	60.8817958018552	0.457890611113345	36.7355886828414	132.96144171601	6.77941149797745e-51	59.9537958352736	61.8097957684369
CL	L	581	ONL	60.8861386332316	0.465144966710469	36.6046639906044	130.897124532641	1.6886123051301e-50	59.9433217019113	61.828955564552
CL	L	582.4	ONL	60.8907071632538	0.473601537806541	36.4860496877042	128.569487855267	4.41260275951384e-50	59.9306428166481	61.8507715098595
CL	L	583.8	ONL	60.8955770650345	0.483225666225048	36.3808115076551	126.01892101624	1.19745246563237e-49	59.9159060592023	61.8752480708667
CL	L	585.2	ONL	60.9005116669176	0.493975212705276	36.289390998014	123.286574104384	3.3452204183926e-49	59.898960828954	61.9020625048813
CL	L	586.6	ONL	60.9055506679481	0.505803296302137	36.2120202841186	120.413510772311	9.54037727879243e-49	59.8799425435101	61.931158792386
CL	L	588	ONL	60.9109099316237	0.518658629156973	36.1483652104933	117.439306911038	2.75860869989577e-48	59.8591713641441	61.9626484991033
CL	L	589.4	ONL	60.9165099755621	0.53248714111163	36.0977586099366	114.399964379218	8.04230571926068e-48	59.8366775403676	61.9963424107566
CL	L	590.8	ONL	60.9222485293283	0.547233489942727	36.0593482436714	111.327704990614	2.35296266771328e-47	59.8124709927871	62.0320260658695
CL	L	592.2	ONL	60.9280238497458	0.562841507797349	36.0319794690694	108.250765101146	6.88486161423395e-47	59.7865635409224	62.0694841585692
CL	L	593.6	ONL	60.9338578533842	0.579256706988714	36.0146710292794	105.193184849168	2.00803902797772e-46	59.7590874175944	62.1086282891739
CL	L	595	ONL	60.93991491423	0.596425109000581	36.0062776355525	102.175300795679	5.82304878967459e-46	59.7303160512985	62.1495137771615
CL	L	596.4	ONL	60.9462871103867	0.6142949044794	36.0057401826612	99.2134016837356	1.67536072739358e-45	59.7004461962447	62.1921280245286
CL	L	597.8	ONL	60.9525021193449	0.632815628982547	36.0119474922597	96.3195270909246	4.77665357503757e-45	59.6691073227711	62.2358969159188
CL	L	599.2	ONL	60.959046927343	0.651940169630462	36.0239516109907	93.5040510878418	1.34740302522378e-44	59.63688150418	62.281212350506
CL	L	600.6	ONL	60.9654855212082	0.671623495980988	36.0408560450893	90.7733066011347	3.75748392692735e-44	59.6034235509166	62.3275474914998
CL	L	602	ONL	60.9722132682488	0.691822054218396	36.0618279354806	88.1327978726172	1.0348199879317e-43	59.5692166330537	62.3752099034438
CL	L	603.4	ONL	60.9788836793718	0.712495725588291	36.0861564255983	85.5849115852912	2.81315254529265e-43	59.5339951549063	62.4237722038373
CL	L	604.8	ONL	60.9857514903915	0.733606476507859	36.1131562869792	83.131424603417	7.54445962223965e-43	59.4980904523882	62.4734125283948
CL	L	606.2	ONL	60.9925782756346	0.75511917131157	36.142346503022	80.7721225905262	1.99519240825072e-42	59.4613350192125	62.5238215320567
CL	L	607.6	ONL	60.9993674123306	0.777000037837196	36.1731643236181	78.5062605429521	5.20216066177861e-42	59.4238001884753	62.5749346361858
CL	L	609	ONL	61.0064177687508	0.799216664324552	36.2051756058711	76.3327649334109	1.33669234506118e-41	59.3858501324134	62.6269854050881
CL	L	610.4	ONL	61.0134282474249	0.821740499959525	36.2380242468038	74.2490217415719	3.38484405900377e-41	59.3472412784347	62.6796152164151
CL	L	611.8	ONL	61.0204275104521	0.844542167977508	36.2714605054025	72.2526711207121	8.44421930797697e-41	59.3080615983884	62.7327934225158
CL	L	613.2	ONL	61.0275590443847	0.867596639657468	36.3050874721352	70.3409352397661	2.07568143081225e-40	59.2685047803569	62.7866133084124
CL	L	614.6	ONL	61.0345066921391	0.89087792256866	36.3387999892801	68.5105165881302	5.02666671130377e-40	59.2283072499259	62.8407061343524
CL	L	616	ONL	61.0416739056797	0.914364110874223	36.372324450867	66.7586065329246	1.19925318015683e-39	59.1879164376241	62.8954313737354
CL	L	617.4	ONL	61.0486926304346	0.938034347444154	36.405542949308	65.0815109241712	2.81931968233044e-39	59.1470063689945	62.9503788918746
CL	L	618.8	ONL	61.0557113551894	0.961875924499546	36.4383416008	63.4756622970432	6.53254852992778e-39	59.1057510740387	63.0056716363401
CL	L	620.2	ONL	61.06287856873	0.985877375964079	36.4706280533485	61.9376000073206	1.4922094468482e-38	59.0643220830978	63.0614350543622
CL	L	621.6	ONL	61.0698972934847	1.0100254475751	36.5023545497743	60.4637214241514	3.3615441880942e-38	59.0224491515896	63.1173454353799
CL	L	623	ONL	61.0769160182396	1.03431076397604	36.5334639226275	59.0508366977165	7.46993090783819e-38	58.980299608103	63.1735324283761
CL	L	624.4	ONL	61.0840832317802	1.05872485318578	36.5639110882399	57.6958999762535	1.6378326957259e-37	58.9380389617483	63.2301275018121
CL	L	625.8	ONL	61.091101956535	1.08325713182385	36.5936893534129	56.3957532905206	3.54448983824398e-37	58.8953916033673	63.2868123097027
CL	L	627.2	ONL	61.0981206812898	1.10790065437184	36.6227734291286	55.1476528515376	7.57313289261538e-37	58.8525199736271	63.3437213889525
SDD	L	124.6	ONL	35.6410224636172	1.11730646905147	39.6539948989002	31.899056750181	6.87383167935927e-30	33.3822479139223	37.8997970133121
SDD	L	126	ONL	35.9319398925874	1.11598201883383	39.4663280179111	32.1975975295152	6.01088978919098e-30	33.6755056541788	38.188374130996
SDD	L	127.4	ONL	36.2228573215577	1.11469884961283	39.2851453461891	32.4956443026195	5.25380865601622e-30	33.9686892071379	38.4770254359775
SDD	L	128.8	ONL	36.5137747505279	1.11345710410751	39.1104052725535	32.7931580083594	4.58891629756288e-30	34.2617984316092	38.7657510694466
SDD	L	130.2	ONL	36.8046921794982	1.11225692105664	38.942067572266	33.0900994929606	4.0045446486148e-30	34.5548331915274	39.0545511674689
SDD	L	131.6	ONL	37.0956096084684	1.11109843514465	38.7800934072926	33.3864295323565	3.49069482007307e-30	34.8477933559266	39.3434258610103
SDD	L	133	ONL	37.3865270374387	1.10998177692923	38.6244453265544	33.6821088548578	3.03876301463965e-30	35.1406787989136	39.6323752759637
SDD	L	134.4	ONL	37.6774444664089	1.10890707277058	38.4750872661672	33.9770981641164	2.64131546530667e-30	35.43348939964	39.9213995331779
SDD	L	135.8	ONL	37.9683618953792	1.10787444476252	38.3319845496706	34.2713581623575	2.29190314467596e-30	35.726225042272	40.2104987484864
SDD	L	137.2	ONL	38.2592777757491	1.10688402022249	38.195105207296	34.5648478763463	1.9849091525153e-30	36.0188840505429	40.4996715009552
SDD	L	138.6	ONL	38.5501553468926	1.1059361250522	38.0644465870153	34.8574881257931	1.71543002431054e-30	36.3114291841235	40.7888815096616
SDD	L	140	ONL	38.8409206072431	1.10503123375595	37.9400281589276	35.14916087505	1.4791748087512e-30	36.603785698156	41.0780555163302
SDD	L	141.4	ONL	39.1315005738322	1.10416970824786	37.8218555284298	35.4397519525577	1.27236706093565e-30	36.8958800621449	41.3671210855195
SDD	L	142.8	ONL	39.4218196799303	1.10335181664296	37.7099232378848	35.7291473900633	1.09166852747062e-30	37.187636323984	41.6560030358766
SDD	L	144.2	ONL	39.7118054642901	1.10257770355129	37.6042108927766	36.0172397250392	9.34114617400803e-31	37.4789818508778	41.9446290777023
SDD	L	145.6	ONL	40.0013813250211	1.10184742539668	37.5046881661392	36.3039204911878	7.9706468607193e-31	37.7698400206773	42.2329226293649
SDD	L	147	ONL	40.2904737657154	1.10116091662167	37.41131032714	36.5890880774497	6.78158032757839e-31	38.0601375269452	42.5208100044856
SDD	L	148.4	ONL	40.5790092899647	1.10051800640027	37.324020648286	36.8726445673492	5.75280244262748e-31	38.3498012437363	42.8082173361931
SDD	L	149.8	ONL	40.8669133662002	1.09991842283246	37.2427510659186	37.1544948405914	4.86535088875347e-31	38.6387571827718	43.0950695496287
SDD	L	151.2	ONL	41.1541104276924	1.09936179245357	37.1674221773974	37.4345467617572	4.10220987890266e-31	38.9269304940575	43.3812903613273
SDD	L	152.6	ONL	41.4405269780331	1.0988476326008	37.0979422512294	37.7127144369869	3.44810774422072e-31	39.2142485845628	43.6668053715033
SDD	L	154	ONL	41.7260884856534	1.09837536307054	37.0342088242283	37.9889151637624	2.88935757301694e-31	39.5006379921597	43.9515389791471
SDD	L	155.4	ONL	42.0107214541453	1.09794430283835	36.9761082518601	38.2630715834502	2.41371042949579e-31	39.7860264616259	44.2354164466646
SDD	L	156.8	ONL	42.2943492816184	1.09755367981107	36.9235169949828	38.5351077214729	2.01023606303482e-31	40.0703387868954	44.5183597763414
SDD	L	158.2	ONL	42.576900541986	1.0972026194052	36.8763000327093	38.8049570689753	1.66919898221232e-31	40.3535051124003	44.8002959715717
SDD	L	159.6	ONL	42.8582996685186	1.09689016266406	36.8343132339537	39.0725535949989	1.38196936984524e-31	40.635451584968	45.0811477520692
SDD	L	161	ONL	43.1384710944867	1.09661526077024	36.7974025317114	39.3378358278427	1.14092206203765e-31	40.9161045042213	45.360837684752
SDD	L	162.4	ONL	43.4173423586427	1.09637677794708	36.7654042121972	39.6007496984203	9.39345855651333e-32	41.1953934231587	45.6392912941267
SDD	L	163.8	ONL	43.6948378942571	1.09617349854197	36.7381457500575	39.861242725149	7.71365866587383e-32	41.4732449250059	45.9164308635084
SDD	L	165.2	ONL	43.9708831697612	1.09600412792997	36.7154458014636	40.119267846928	6.31860492708495e-32	41.7495867625326	46.1921795769897
SDD	L	166.6	ONL	44.2454057239073	1.09586729881652	36.6971149112399	40.3747842203979	5.16386551837656e-32	42.0243488824625	46.4664625653522
SDD	L	168	ONL	44.5183289548054	1.09576157158047	36.6829554130038	40.6277516107763	4.21111792063761e-32	42.2974572142166	46.7392006953942
SDD	L	169.4	ONL	44.7895793660472	1.09568544248252	36.6727623770983	40.8781367621041	3.42744258084525e-32	42.5688409019945	47.0103178300999
SDD	L	170.8	ONL	45.0590834612246	1.09563734748989	36.6663239669866	41.1259104707003	2.78471960159365e-32	42.8384291929368	47.2797377295125
SDD	L	172.2	ONL	45.3267656736081	1.09561566287426	36.6634213622064	41.3710457138746	2.25905513321241e-32	43.1061493661039	47.5473819811122
SDD	L	173.6	ONL	45.5925525067894	1.09561871636696	36.6638300947993	41.6135210413098	1.83023585410174e-32	43.3719308539408	47.8131741596381
SDD	L	175	ONL	45.8563694291998	1.0956447873142	36.6673199155099	41.8533177542054	1.4812531364908e-32	43.6357021368689	48.0770367215307
SDD	L	176.4	ONL	46.1181419092704	1.09569211332647	36.6736555335572	42.0904206102732	1.19786027336346e-32	43.8973917671454	48.3388920513955
SDD	L	177.8	ONL	46.3777954154324	1.09575889567	36.6825971940507	42.3248176206454	9.68178713105775e-33	44.1569283597502	48.5986624711147
SDD	L	179.2	ONL	46.6352554161169	1.09584330482539	36.6939012856433	42.5564998305555	7.82348060082218e-33	44.4142405829634	48.8562702492705
SDD	L	180.6	ONL	46.8904484149158	1.09594348978736	36.7073214587791	42.7854618891103	6.32216755475342e-33	44.6692581775323	49.1116386522993
SDD	L	182	ONL	47.1432998802602	1.09605757749347	36.7226084328691	43.0117001591016	5.11074723410998e-33	44.9219098876127	49.3646898729077
SDD	L	183.4	ONL	47.3937342454206	1.0961836776487	36.739510537447	43.2352125029626	4.1341880972816e-33	45.1721234525589	49.6153450382823
SDD	L	184.8	ONL	47.6416790491495	1.09631990484707	36.7577765856842	43.4560011530534	3.34749256014235e-33	45.4198297090377	49.8635283892612
SDD	L	186.2	ONL	47.8870587247174	1.09646436134684	36.7771534880958	43.6740676786753	2.71402013161002e-33	45.6649564103982	50.1091610390365
SDD	L	187.6	ONL	48.1297997757161	1.0966151637022	36.7973897600298	43.8894166055742	2.20400065418617e-33	45.9074333559815	50.3521661954506
SDD	L	189	ONL	48.3698266354161	1.09677043198549	36.8182340277402	44.102052010877	1.79332693003441e-33	46.1471882694587	50.5924650013735
SDD	L	190.4	ONL	48.6070658074092	1.09692831479912	36.8394383517923	44.3119802375698	1.46251274589398e-33	46.3841508957411	50.8299807190774
SDD	L	191.8	ONL	48.8414437952873	1.0970869876036	36.8607579860833	44.5192080000632	1.19584745867776e-33	46.6182509336219	51.0646366569528
SDD	L	193.2	ONL	49.0728839971602	1.09724464362511	36.8819501513769	44.7237398535223	9.80692995792498e-34	46.8494149462294	51.2963530480911
SDD	L	194.6	ONL	49.3013139517804	1.0973995372959	36.9027798838648	44.9255829588407	8.06887138233608e-34	47.0775735310281	51.5250543725327
SDD	L	196	ONL	49.5266580924184	1.09754995509797	36.9230161411926	45.1247415777056	6.66279774174228e-34	47.3026541247124	51.7506620601243
SDD	L	197.4	ONL	49.7488429226659	1.09769424983503	36.9424364474741	45.3212203035069	5.52334697477982e-34	47.5245861188838	51.9730997264481
SDD	L	198.8	ONL	49.9677949461149	1.09783083782095	36.9608265646422	45.5150221916653	4.59816342626415e-34	47.7432987945438	52.192291097686
SDD	L	200.2	ONL	50.1834375608751	1.09795818865007	36.9779791710995	45.7061462627965	3.84534901588976e-34	47.9587182344125	52.4081568873378
SDD	L	201.6	ONL	50.3956983056991	1.09807487429582	36.9937005387199	45.8945919676172	3.23133155306419e-34	48.1707744828675	52.6206221285307
SDD	L	203	ONL	50.6045016138573	1.09817953600299	37.0078061460398	46.080353853652	2.72925192533025e-34	48.3793943576786	52.829608870036
SDD	L	204.4	ONL	50.8097739889416	1.09827092254848	37.0201259081615	46.2634245756411	2.31758752577284e-34	48.5845065585914	53.0350414192917
SDD	L	205.8	ONL	51.0114398642224	1.09834787431921	37.0305021082836	46.4437916774235	1.97909937040086e-34	48.78603755442	53.2368421740247
SDD	L	207.2	ONL	51.2094267784522	1.09840936314409	37.038794844489	46.6214405090922	1.69994985487596e-34	48.9839166888666	53.4349368680379
SDD	L	208.6	ONL	51.4036591649016	1.098454463637	37.044878239083	46.7963496590503	1.46903903850494e-34	49.1780700196259	53.6292483101773
SDD	L	210	ONL	51.5940635271624	1.09848239369755	37.0486459680817	46.9684938267366	1.27743722801141e-34	49.3684254230498	53.8197016312751
SDD	L	211.4	ONL	51.780564298505	1.09849249848527	37.0500091592581	47.1378406041971	1.11795944959137e-34	49.5549084814648	54.0062201155453
SDD	L	212.8	ONL	51.9630879825213	1.09848428541547	37.0489011618563	47.3043526179055	9.8480628017246e-35	49.7374465623637	54.188729402679
SDD	L	214.2	ONL	52.1415590124818	1.09845740843015	37.0452754604603	47.4679842953578	8.73294960913328e-35	49.9159647052553	54.3671533197083
SDD	L	215.6	ONL	52.315904927139	1.09841170977264	37.0391113306722	47.6286846377191	7.79628417057564e-35	50.0903907241962	54.5414191300817
SDD	L	217	ONL	52.4860542348851	1.09834722417767	37.0304144055789	47.7863949391609	7.00722898236395e-35	50.2606530646	54.7114554051702
SDD	L	218.4	ONL	52.6520035314916	1.09826474795025	37.0192933824205	47.9410849066755	6.33973715002773e-35	50.4267469235676	54.8772601394155
SDD	L	219.8	ONL	52.8138235532666	1.09816584027117	37.0059600553288	48.0927575931751	5.77183091496986e-35	50.5887403010721	55.0389068054612
SDD	L	221.2	ONL	52.9715851072935	1.09805215505868	36.9906390741136	48.2414108139177	5.28586495596168e-35	50.7467011016235	55.1964691129634
SDD	L	222.6	ONL	53.1253599320332	1.09792544305897	36.9735681138897	48.3870378156269	4.86757366887292e-35	50.9006979914548	55.3500218726115
SDD	L	224	ONL	53.2752178104109	1.09778749167578	36.9549896637827	48.5296272861387	4.50540390766636e-35	51.0507976172896	55.4996380035321
SDD	L	225.4	ONL	53.4212335481079	1.09764017757958	36.9351580197148	48.6691674004752	4.18987438218573e-35	51.1970714926455	55.6453956035703
SDD	L	226.8	ONL	53.5634779249483	1.09748536798832	36.9143259097131	48.8056419586982	3.91324371257748e-35	51.3395871223952	55.7873687275014
SDD	L	228.2	ONL	53.7020206855953	1.09732493654555	36.892746574047	48.9390324571066	3.66912987238739e-35	51.4784109657683	55.9256304054223
SDD	L	229.6	ONL	53.8369325716112	1.09716076252373	36.8706736114412	49.0693200217745	3.45223135066911e-35	51.6136104699125	56.0602546733099
SDD	L	231	ONL	53.9682894620998	1.09699473455179	36.8483614462404	49.1964890644166	3.25810335902533e-35	51.7452582040837	56.1913207201159
SDD	L	232.4	ONL	54.0961600665638	1.09682866518274	36.8260538332661	49.3205199533612	3.08306908351099e-35	51.8734197021958	56.3189004309319
SDD	L	233.8	ONL	54.2206171968868	1.09666434483972	36.803991116278	49.4413969525117	2.92402148729467e-35	51.9981646402843	56.4430697534893
SDD	L	235.2	ONL	54.3417305977319	1.09650348923555	36.7824031854604	49.5591041261688	2.77836197940242e-35	52.1195597589645	56.5639014364994
SDD	L	236.6	ONL	54.4595750747808	1.09634777338402	36.7615140779939	49.6736313028522	2.64387967633298e-35	52.2376769320256	56.681473217536
SDD	L	238	ONL	54.574217343738	1.09619874691215	36.7415306628725	49.78496599952	2.51874987351391e-35	52.3525801636444	56.7958545238316
SDD	L	239.4	ONL	54.6857322485469	1.09605791176683	36.7226531238917	49.8931047907809	2.40140933076451e-35	52.4643416703882	56.9071228267055
SDD	L	240.8	ONL	54.7941925628292	1.09592665901062	36.7050665463961	49.9980469608217	2.29056151392982e-35	52.5730317931946	57.0153533324638
SDD	L	242.2	ONL	54.8996670343493	1.09580625378755	36.6889389775329	50.0997935032712	2.18514628012005e-35	52.6787170679919	57.1206170007068
SDD	L	243.6	ONL	55.0022294718898	1.09569786695102	36.6744257379688	50.1983540635556	2.08428112403208e-35	52.7814692570321	57.2229896867475
SDD	L	245	ONL	55.1019506170128	1.09560253471894	36.6616640913795	50.293741453554	1.98726440091846e-35	52.8813572911222	57.3225439429035
SDD	L	246.4	ONL	55.1989002526434	1.09552116314905	36.650773917235	50.3859734612297	1.89354638853206e-35	52.9784493702062	57.4193511350806
SDD	L	247.8	ONL	55.293153184463	1.09545453821562	36.6418591261632	50.4750779293222	1.80269846347009e-35	53.0728189269682	57.5134874419579
SDD	L	249.2	ONL	55.3847801922957	1.09540329594378	36.6350037235297	50.5610859465024	1.7144174409356e-35	53.1645356303613	57.6050247542301
SDD	L	250.6	ONL	55.4738499856439	1.09536792874141	36.6302727094275	50.6440334156796	1.62850272619806e-35	53.2536673299403	57.6940326413476
SDD	L	252	ONL	55.5604384436117	1.09534879650793	36.6277136059034	50.7239690414078	1.54482755054605e-35	53.3402892762459	57.7805876109775
SDD	L	253.4	ONL	55.6446132405409	1.09534609988885	36.6273529091859	50.800941589318	1.46334920413258e-35	53.4244687931879	57.8647576878938
SDD	L	254.8	ONL	55.7264482234757	1.09535990112976	36.6291988965407	50.8750120996754	1.38407364002119e-35	53.5062796189677	57.9466168279837
SDD	L	256.2	ONL	55.8060141339785	1.09539010976112	36.6332397157414	50.9462461242674	1.30705615646645e-35	53.5857926529414	58.0262356150156
SDD	L	257.6	ONL	55.8833837839328	1.09543648963887	36.639444317765	51.0147181625798	1.23238237251719e-35	53.6630811191196	58.1036864487459
SDD	L	259	ONL	55.9586289500614	1.09549865696161	36.6477621695026	51.0805089485584	1.16016054453755e-35	53.7382174642073	58.1790404359156
SDD	L	260.4	ONL	56.0318183418671	1.09557608706263	36.6581241280345	51.1437033023377	1.09051132905823e-35	53.811271313733	58.2523653700011
SDD	L	261.8	ONL	56.103025806394	1.09566811355758	36.6704422809897	51.2043976749766	1.02355345600671e-35	53.8823176784072	58.3237339343808
SDD	L	263.2	ONL	56.1723241172641	1.09577392748926	36.6846097758517	51.2626945285796	9.59401616158099e-36	53.9514307447827	58.3932174897454
SDD	L	264.6	ONL	56.2397820222416	1.09589260053464	36.7005038629592	51.3186985611587	8.9815794020835e-36	54.018680882338	58.4608831621452
SDD	L	266	ONL	56.305473330109	1.09602306434995	36.717983059656	51.3725259636792	8.39906154445411e-36	54.0841437666714	58.5268028935467
SDD	L	267.4	ONL	56.3694667503691	1.09616414240212	36.7368913391227	51.4242936526291	7.84709506707324e-36	54.1478901636423	58.591043337096
SDD	L	268.8	ONL	56.4318381621257	1.0963145279532	36.757055104071	51.4741314862285	7.32606514011608e-36	54.2099982369706	58.6536780872807
SDD	L	270.2	ONL	56.4926531693992	1.09647283171839	36.7782894998056	51.5221641022002	6.83612825102946e-36	54.2705360202715	58.714770318527
SDD	L	271.6	ONL	56.5519939387813	1.09663754142399	36.8003929193685	51.5685372811042	6.37715757201845e-36	54.329588325688	58.7743995518746
SDD	L	273	ONL	56.6099176782217	1.09680708667455	36.8231556392712	51.6133770158795	5.94886206576791e-36	54.3872151092276	58.8326202472159
SDD	L	274.4	ONL	56.6665045222524	1.09697979878881	36.846354373413	51.6568350527681	5.55066525919152e-36	54.4434994264502	58.8895096180546
SDD	L	275.8	ONL	56.7218303499772	1.09715393018247	36.869754823414	51.6990631757055	5.18183313674023e-36	54.4985202166238	58.9451404833305
SDD	L	277.2	ONL	56.7759566247738	1.09732772785431	36.8931215212356	51.7402004739208	4.84146640009562e-36	54.5523420137656	58.9995712357821
SDD	L	278.6	ONL	56.8289655132339	1.09749934322545	36.9162056931685	51.7804095865961	4.52851787569253e-36	54.6050502235638	59.052880802904
SDD	L	280	ONL	56.8809142233073	1.09766695203637	36.9387613764795	51.8198294280274	4.24186563588811e-36	54.6567052514777	59.1051231951368
SDD	L	281.4	ONL	56.9318932411325	1.09782863874709	36.9605298803025	51.8586336990685	3.98028521364288e-36	54.7074009420791	59.156385540186
SDD	L	282.8	ONL	56.9819577426	1.0979825812155	36.9812646723518	51.8969596762813	3.74252983297892e-36	54.7571956669457	59.2067198182543
SDD	L	284.2	ONL	57.0311795426943	1.09812693571807	37.0007159557306	51.9349609664219	3.52732165500526e-36	54.8061644753569	59.2561946100317
SDD	L	285.6	ONL	57.0796448721262	1.0982598200849	37.0186284476634	51.9728062779476	3.33340519547233e-36	54.854396900367	59.3048928438853
SDD	L	287	ONL	57.1274131622137	1.09837952214386	37.0347695542011	52.0106320361017	3.15953075263915e-36	54.9019553781791	59.3528709462484
SDD	L	288.4	ONL	57.174560292061	1.09848431363893	37.0489043855202	52.0485905735512	3.00451094545434e-36	54.9489188212476	59.4002017628744
SDD	L	289.8	ONL	57.2211580766525	1.09857258151443	37.0608135568796	52.0868252489703	2.86720551386864e-36	54.9953618760435	59.4469542772614
SDD	L	291.2	ONL	57.2672823950921	1.0986427847774	37.070287481872	52.1254798999069	2.74655250185956e-36	55.0413631266627	59.4932016635216
SDD	L	292.6	ONL	57.3129947107578	1.09869358562943	37.0771441825202	52.1646758117038	2.64154789370034e-36	55.0869863848536	59.5390030366621
SDD	L	294	ONL	57.3583709027534	1.09872371489405	37.0812112410876	52.204544350155	2.55128199878296e-36	55.1323097571319	59.5844320483749
SDD	L	295.4	ONL	57.4034807540039	1.0987321206905	37.0823459704116	52.2452012397058	2.47490974371402e-36	55.1774048720136	59.6295566359941
SDD	L	296.8	ONL	57.4483964858193	1.09871794492674	37.0804323344696	52.2867554417253	2.41165908666294e-36	55.2223454555836	59.6744475160551
SDD	L	298.2	ONL	57.4931553856775	1.09868137294409	37.0754957035044	52.3292346639278	2.36050569765428e-36	55.2671684696226	59.7191423017324
SDD	L	299.6	ONL	57.5377432615253	1.0986237532248	37.0677189669953	52.3725643948932	2.32017208152599e-36	55.3118573561503	59.7636291669002
SDD	L	301	ONL	57.5821532781301	1.09854656232058	37.057302690539	52.4166705838056	2.2895051763541e-36	55.3564026886303	59.8079038676298
SDD	L	302.4	ONL	57.6263943676498	1.09845136164763	37.0444591640689	52.4614893109263	2.26745051323227e-36	55.4008106585451	59.8519780767544
SDD	L	303.8	ONL	57.6704498909524	1.09833992749619	37.0294298138787	52.5069228999256	2.25302438445907e-36	55.4450615090974	59.8958382728074
SDD	L	305.2	ONL	57.7143049582019	1.09821417793927	37.0124752005847	52.5528682087308	2.24527857192959e-36	55.4891369842301	59.9394729321738
SDD	L	306.6	ONL	57.7579645788188	1.09807596901006	36.9938474167188	52.5992428655814	2.24333750113046e-36	55.5330388361048	59.9828903215327
SDD	L	308	ONL	57.8014254426763	1.09792724680989	36.973810498372	52.6459522801922	2.24634903668783e-36	55.5767603399044	60.0260905454481
SDD	L	309.4	ONL	57.8446748333797	1.09777004981831	36.9526406315668	52.6928884996942	2.25346487349383e-36	55.6202852032956	60.0690644634639
SDD	L	310.8	ONL	57.8876928516351	1.09760650175991	36.9306250963982	52.7399325339434	2.2638229822123e-36	55.6635898025105	60.1117959007597
SDD	L	312.2	ONL	57.9304989225888	1.09743848981024	36.9080188973159	52.787012174692	2.27660826150236e-36	55.7066902536759	60.1543075915018
SDD	L	313.6	ONL	57.973076265727	1.09726808264791	36.885101006452	52.8340131117525	2.29096657904169e-36	55.7495661502429	60.1965863812112
SDD	L	315	ONL	58.0154008677095	1.09709732339338	36.862146454629	52.8808152482449	2.30604664486916e-36	55.792189898732	60.2386118366869
SDD	L	316.4	ONL	58.0574992451272	1.09692802055014	36.839398245831	52.9273554485459	2.32100648105166e-36	55.8345848476974	60.280413642557
SDD	L	317.8	ONL	58.0993371744151	1.09676212979165	36.8171186972613	52.9735077426974	2.33500342436733e-36	55.8767133487645	60.3219610000656
SDD	L	319.2	ONL	58.140917491552	1.09660142344072	36.7955450517375	53.0191884204634	2.34720330598813e-36	55.918575135264	60.36325984784
SDD	L	320.6	ONL	58.1822470966363	1.09644755943925	36.7748988138484	53.0643226807786	2.35680355450126e-36	55.9601742058391	60.4043199874334
SDD	L	322	ONL	58.223290679382	1.09630224020575	36.7554071234401	53.1087947685437	2.36303698189973e-36	56.0014722716058	60.4451090871582
SDD	L	323.4	ONL	58.2640738110413	1.09616684746827	36.7372538392712	53.1525597089615	2.36519774011963e-36	56.0424924874145	60.4856551346681
SDD	L	324.8	ONL	58.304563072006	1.09604285303073	36.7206347165848	53.195514126829	2.36264098884423e-36	56.0831988599363	60.5259272840758
SDD	L	326.2	ONL	58.3447625263578	1.09593145474966	36.7057086751286	53.2376019261945	2.35481997209348e-36	56.1235933594789	60.5659316932366
SDD	L	327.6	ONL	58.384677987474	1.09583373471302	36.692619098529	53.2787740858916	2.3412775844774e-36	56.1636799084037	60.6056760665443
SDD	L	329	ONL	58.4242834099549	1.09575072075189	36.6815021461447	53.318955035562	2.32167739848483e-36	56.203430665195	60.6451361547147
SDD	L	330.4	ONL	58.4635775157333	1.09568320303771	36.6724622625506	53.3581032853718	2.29581256792728e-36	56.2428429714983	60.6843120599682
SDD	L	331.8	ONL	58.5025611087286	1.09563183501679	36.6655857677315	53.3961858709886	2.26359789671212e-36	56.2819164898996	60.7232057275577
SDD	L	333.2	ONL	58.5412245913266	1.09559712255666	36.6609394587977	53.4331675266876	2.22509378040829e-36	56.3206407392816	60.7618084433717
SDD	L	334.6	ONL	58.5795698541675	1.09557939606542	36.6585669224429	53.4690320615244	2.18048501841921e-36	56.3590170333182	60.8001226750167
SDD	L	336	ONL	58.6175634776429	1.09557890066704	36.6585006351662	53.5037352781745	2.1300992217101e-36	56.3970115240446	60.8381154312411
SDD	L	337.4	ONL	58.6552300876663	1.09559558121883	36.6607332070018	53.5373007094582	2.07436176446049e-36	56.4346489339258	60.8758112414068
SDD	L	338.8	ONL	58.6925445841766	1.09562933229212	36.6652508400299	53.5697090743163	2.01382016855431e-36	56.4719043467546	60.9131848215986
SDD	L	340.2	ONL	58.7295056891067	1.09567983160166	36.6720110205491	53.6009735647469	1.94909934636842e-36	56.5087770472422	60.9502343309712
SDD	L	341.6	ONL	58.76610494149	1.09574661316722	36.6809522823074	53.6311079909509	1.88089302246729e-36	56.5452593881173	60.9869504948628
SDD	L	343	ONL	58.802338889818	1.09582903764277	36.6919901914794	53.6601393738454	1.80994011019752e-36	56.5813490345232	61.0233287451128
SDD	L	344.4	ONL	58.838203278625	1.0959263241984	36.7050215595818	53.6881010880558	1.73699986791786e-36	56.6170430949155	61.0593634623345
SDD	L	345.8	ONL	58.8736822727362	1.0960375453286	36.7199236831504	53.7150232888102	1.662845890193e-36	56.6523273545462	61.0950371909262
SDD	L	347.2	ONL	58.9087849456911	1.09616161165669	36.7365522321322	53.7409669516331	1.58821489329314e-36	56.6872127906644	61.1303571007178
SDD	L	348.6	ONL	58.9434810465888	1.09629731907165	36.7547474850541	53.7659629565661	1.51384165233661e-36	56.7216712570122	61.1652908361655
SDD	L	350	ONL	58.9777960967547	1.09644330980313	36.7743290273138	53.7901007461518	1.44036581754196e-36	56.7557306488381	61.1998615446714
SDD	L	351.4	ONL	59.01169204974	1.0965981240914	36.79510259352	53.8134169239391	1.36842030724842e-36	56.7893554726102	61.2340286268698
SDD	L	352.8	ONL	59.0451885607219	1.096760185648	36.816858037143	53.8360065704207	1.29851957829676e-36	56.8225681410562	61.2678089803875
SDD	L	354.2	ONL	59.0782590215791	1.09692781546748	36.8393711065372	53.8579277401236	1.23114481792823e-36	56.8553449842218	61.3011730589363
SDD	L	355.6	ONL	59.1109042362311	1.09709922265916	36.8624021429389	53.8792690901352	1.16668418381899e-36	56.8876899410251	61.334118531437
SDD	L	357	ONL	59.1431267994212	1.09727259240578	36.8857078423116	53.9001221836312	1.10543899225357e-36	56.9196087840842	61.3666448147583
SDD	L	358.4	ONL	59.1748990163075	1.09744598112646	36.9090271254505	53.9205573977936	1.04767540424256e-36	56.9510772230475	61.3987208095674
SDD	L	359.8	ONL	59.2062405420671	1.09761746920239	36.932101644803	53.9406871731831	9.93546146258794e-37	56.9821182766943	61.43036280744
SDD	L	361.2	ONL	59.2371147995896	1.09778498867307	36.9546525979376	53.9605800869911	9.43203817497253e-37	57.0126989925295	61.4615306066498
SDD	L	362.6	ONL	59.2675528823797	1.09794660003288	36.9764179897655	53.9803601382846	8.96679824244773e-37	57.0428538646567	61.4922519001027
SDD	L	364	ONL	59.297526712978	1.09810027533695	36.9971234770143	54.0001018529773	8.5401485571103e-37	57.0725583721625	61.5224950537934
SDD	L	365.4	ONL	59.3270167747077	1.09824392455417	37.0164859464297	54.0198907076051	8.15219941635337e-37	57.101796664615	61.5522368848004
SDD	L	366.8	ONL	59.3560474522465	1.09837567409108	37.0342511293319	54.0398416064382	7.8022643780133e-37	57.1305964143142	61.5814984901788
SDD	L	368.2	ONL	59.3845884946935	1.09849354689159	37.0501505762491	54.0600248974919	7.49000143747277e-37	57.1589308398293	61.6102461495577
SDD	L	369.6	ONL	59.4126325278028	1.0985956953612	37.0639331580422	54.0805255096769	7.21473484511938e-37	57.1867958097608	61.6384692458448
SDD	L	371	ONL	59.4401700038869	1.09868032710321	37.0753551702898	54.1014238059648	6.97579897315156e-37	57.2141849225518	61.6661550852221
SDD	L	372.4	ONL	59.4672242209029	1.09874591110952	37.0842082891684	54.1228173134702	6.77219461408773e-37	57.2411241638311	61.6933242779747
SDD	L	373.8	ONL	59.4937649279498	1.09879087814502	37.0902792612119	54.144756851629	6.60345536653163e-37	57.2675860368737	61.7199438190258
SDD	L	375.2	ONL	59.5198065407159	1.09881395660117	37.0933953624932	54.167319393013	6.46883969907996e-37	57.2935871889926	61.7460258924391
SDD	L	376.6	ONL	59.5453097515719	1.09881395792643	37.0933955496922	54.1905290900559	6.36808778304892e-37	57.3190903975419	61.7715291056019
SDD	L	378	ONL	59.5702906572842	1.09879087420309	37.0902787537393	54.2144024453135	6.29965965637244e-37	57.344111773169	61.7964695413993
SDD	L	379.4	ONL	59.5947710645247	1.09874592851848	37.0842106806288	54.2389004752723	6.26096013130233e-37	57.368670977016	61.8208711520333
SDD	L	380.8	ONL	59.6187337926805	1.09868040309391	37.0753654849441	54.2639457523707	6.24994315183722e-37	57.3927485782443	61.8447190071168
SDD	L	382.2	ONL	59.642168395781	1.09859568607559	37.0639319790347	54.2894616752363	6.26479380435282e-37	57.4163316941665	61.8680050973954
SDD	L	383.6	ONL	59.665088295288	1.09849347160283	37.0501405095345	54.3153781407821	6.3035395743779e-37	57.4394307725825	61.8907458179934
SDD	L	385	ONL	59.6875249122864	1.09837565909864	37.0342492139495	54.3416311330747	6.36411359962734e-37	57.4620739008493	61.9129759237235
SDD	L	386.4	ONL	59.709460431075	1.09824397322954	37.0164926313515	54.3681202779478	6.44501304664591e-37	57.4842402359165	61.9346806262334
SDD	L	387.8	ONL	59.7308755666145	1.09810024643191	36.9971197203562	54.3947383316776	6.54470027973332e-37	57.5059072767398	61.9558438564891
SDD	L	389.2	ONL	59.7518014617039	1.09794654845344	36.9764111962169	54.421411994846	6.66115432113208e-37	57.5271025346872	61.9765003887207
SDD	L	390.6	ONL	59.7722623068407	1.09778503981785	36.9546596547621	54.4480568953268	6.79220257994823e-37	57.5478464105033	61.996678203178
SDD	L	392	ONL	59.7922074406793	1.09761744919296	36.9320991376885	54.4745416398422	6.93645720965899e-37	57.5680852107459	62.0163296706128
SDD	L	393.4	ONL	59.8116701794604	1.09744593064732	36.909020536135	54.5007899789476	7.09147100998092e-37	57.5878484750542	62.0354918838666
SDD	L	394.8	ONL	59.8306822309435	1.09727262546289	36.8857125036923	54.526724573762	7.25460185761749e-37	57.6071641581346	62.0542003037524
SDD	L	396.2	ONL	59.8491833822223	1.09709920030662	36.8623993704457	54.5522076449382	7.42406336566619e-37	57.6259691266467	62.072397637798
SDD	L	397.6	ONL	59.8672368216943	1.09692781355783	36.8393710964716	54.5771892021936	7.5965748743692e-37	57.6443227881864	62.0901508552022
SDD	L	399	ONL	59.8848146603371	1.0967602132178	36.8168620001058	54.6015564191921	7.76959968012814e-37	57.6621941929173	62.1074351277569
SDD	L	400.4	ONL	59.9019075389007	1.09659808633275	36.7950978014294	54.6252161894838	7.94037568623193e-37	57.6795710284658	62.1242440493356
SDD	L	401.8	ONL	59.9185684333184	1.09644333907472	36.7743332440618	54.6481211549729	8.10525481483221e-37	57.6965029347346	62.1406339319023
SDD	L	403.2	ONL	59.934738078262	1.09629727985838	36.7547425302963	54.6701512257737	8.26186589726823e-37	57.7129283579773	62.1565477985467
SDD	L	404.6	ONL	59.9504779061159	1.09616161437517	36.7365529141344	54.6912764686514	8.40643966211384e-37	57.7289057469822	62.1720500652497
SDD	L	406	ONL	59.9657710487569	1.09603758733407	36.7199296432853	54.7114184237181	8.53621742369121e-37	57.7444160577001	62.1871260398138
SDD	L	407.4	ONL	59.980587582864	1.09592631627811	36.7050208429363	54.7304930011761	8.64867356964345e-37	57.7594274137309	62.2017477519972
SDD	L	408.8	ONL	59.9949706545243	1.0958290313627	36.6919897078293	54.7484771232227	8.74070688882642e-37	57.773980810961	62.2159604980876
SDD	L	410.2	ONL	60.0089309467981	1.09574664549323	36.6809569809875	54.7653339333622	8.80997719590936e-37	57.7880853375961	62.229776556
SDD	L	411.6	ONL	60.0224416573837	1.09567987541841	36.6720172692925	54.7810021923263	8.8548057161656e-37	57.8017129396019	62.2431703751654
SDD	L	413	ONL	60.0355120000031	1.09562936436265	36.6652555279001	54.7954572529436	8.87362363861126e-37	57.8148717072539	62.2561522927522
SDD	L	414.4	ONL	60.0481357364256	1.09559555282893	36.6607298141383	54.8086705731652	8.86551255090526e-37	57.8275546332233	62.2687168396278
SDD	L	415.8	ONL	60.0603742990356	1.09557891419932	36.6585028650091	54.8206738196761	8.82937846755695e-37	57.8398223226129	62.2809262754584
SDD	L	417.2	ONL	60.0721486668691	1.0955793874787	36.6585662033363	54.8313972984791	8.76607542536093e-37	57.8515958619392	62.292701471799
SDD	L	418.6	ONL	60.0835217416489	1.09559708980574	36.6609355165308	54.8408920585049	8.67564668114663e-37	57.8629379478471	62.3041055354506
SDD	L	420	ONL	60.0944835032215	1.09563180371032	36.6655820292779	54.8491594527589	8.55935012770983e-37	57.8738389401302	62.3151280663127
SDD	L	421.4	ONL	60.1050687371658	1.09568322228085	36.6724653015395	54.8562463264215	8.41857650328375e-37	57.8843341601978	62.3258033141337
SDD	L	422.8	ONL	60.115174537153	1.09575072002322	36.6815025216515	54.8620899248683	8.25611302397179e-37	57.8943217946443	62.3360272796617
SDD	L	424.2	ONL	60.1248550269692	1.09583369808224	36.6926146755835	54.8667695948667	8.07399454604768e-37	57.903857013026	62.3458530409124
SDD	L	425.6	ONL	60.1342046849177	1.09593142337143	36.7057049642869	54.8704083143504	7.87435339758667e-37	57.913035573992	62.3553737958435
SDD	L	427	ONL	60.1431724670356	1.09604285679478	36.7206357232766	54.8730116657258	7.66050291357044e-37	57.921808249409	62.3645366846623
SDD	L	428.4	ONL	60.1516683135282	1.09616685275717	36.7372550596909	54.8745550572246	7.4359656650213e-37	57.930086981692	62.3732496453644
SDD	L	429.8	ONL	60.1598246318098	1.09630222364679	36.755405423113	54.8752190173357	7.20314836988483e-37	57.9380062540996	62.38164300952
SDD	L	431.2	ONL	60.1675416304113	1.09644756016947	36.7748994406615	54.8749833700315	6.96561530048934e-37	57.9454687394207	62.3896145214018
SDD	L	432.6	ONL	60.1749978818736	1.09660142231688	36.7955454380428	54.8740833791158	6.7255180746003e-37	57.9526555286552	62.397340235092
SDD	L	434	ONL	60.1819696189208	1.09676213948509	36.8171205439458	54.8723989024413	6.48669833322279e-37	57.9593457774085	62.4045934604331
SDD	L	435.4	ONL	60.1885128521055	1.09692801929331	36.8393986298027	54.8700660330305	6.2515045286127e-37	57.9655984580082	62.4114272462028
SDD	L	436.8	ONL	60.1948166037476	1.09709730810511	36.8621449601738	54.8673450924014	6.02157258583056e-37	57.9716056626969	62.4180275447983
SDD	L	438.2	ONL	60.2006572457139	1.09726809984811	36.8851038864799	54.8641277861329	5.79993569336066e-37	57.9771471012543	62.4241673901735
SDD	L	439.6	ONL	60.2062133505454	1.09743849194982	36.9080197592979	54.8606721854427	5.58781229994171e-37	57.9824046790545	62.4300220220363
SDD	L	441	ONL	60.2113552136451	1.09760645727661	36.9306196904643	54.8569615406981	5.38735106482414e-37	57.9872522436472	62.435458183643
SDD	L	442.4	ONL	60.2160339156796	1.09777009259268	36.9526469777517	54.8530464821311	5.19997515528294e-37	57.9916442118343	62.4404236195248
SDD	L	443.8	ONL	60.2204696667718	1.09792728682685	36.9738164815868	54.849233086115	5.02625677198449e-37	57.9958044950766	62.445134838467
SDD	L	445.2	ONL	60.2246258286139	1.098075922079	36.9938416912158	54.8455936585787	4.8674184067364e-37	57.9997001693664	62.4495514878614
SDD	L	446.6	ONL	60.2282365789194	1.0982142351646	37.0124835189445	54.8419740433364	4.72483210407905e-37	58.003068505874	62.4534046519647
SDD	L	448	ONL	60.2316259221647	1.09834001436736	37.0294421378441	54.8387795530313	4.59847905489514e-37	58.0062373892765	62.457014455053
SDD	L	449.4	ONL	60.2346628790775	1.09845141342716	37.0444667629109	54.835982859857	4.48928329208084e-37	58.0090790804528	62.4602466777022
SDD	L	450.8	ONL	60.2374237808064	1.09854649054852	37.0572936253712	54.8337501408146	4.39767584596684e-37	58.0116733183737	62.4631742432391
SDD	L	452.2	ONL	60.2397464602755	1.09862374375511	37.0677183122786	54.8320085039989	4.32440291014804e-37	58.0138605727622	62.4656323477888
SDD	L	453.6	ONL	60.2418514058938	1.09868128462296	37.0754844096414	54.831052689286	4.26964249514323e-37	58.0158646459419	62.4678381658456
SDD	L	455	ONL	60.2434633419856	1.09871795471665	37.0804342874304	54.8306897901947	4.23440763533928e-37	58.0174122958637	62.4695143881075
SDD	L	456.4	ONL	60.2449266465464	1.09873186833182	37.0823381297437	54.8313272627788	4.21874217017359e-37	58.0188512599937	62.4710020330991
SDD	L	457.8	ONL	60.2459710205737	1.09871865374284	37.0812129050151	54.8329372722877	4.22238432854344e-37	58.0199201324247	62.4720219087227
SDD	L	459.2	ONL	60.2466709669263	1.09867031483629	37.077202175572	54.8359868773768	4.24301195937715e-37	58.0207099060871	62.4726320277655
SDD	L	460.6	ONL	60.2471520922446	1.0985789579922	37.0704466438309	54.8409849414505	4.27838788532313e-37	58.0213624628344	62.4729417216548
SDD	L	462	ONL	60.2473872695431	1.09843665459419	37.0611247452131	54.8483037392824	4.32648339086989e-37	58.0218670974853	62.472907441601
SDD	L	463.4	ONL	60.2472638208171	1.09823627434789	37.0494707289691	54.8581987574493	4.38521709836748e-37	58.022126049519	62.4724015921151
SDD	L	464.8	ONL	60.2469399060454	1.09797008456119	37.0357049111393	54.8712034628185	4.4517515339521e-37	58.022313589714	62.4715662223767
SDD	L	466.2	ONL	60.246408044638	1.09763074000071	37.0200472011668	54.8876829420787	4.52362763895226e-37	58.0224375640248	62.4703785252512
SDD	L	467.6	ONL	60.2455871530651	1.09721110657305	37.0027442300688	54.9079268266176	4.59826185617895e-37	58.0224318439171	62.4687424622131
SDD	L	469	ONL	60.2445316184656	1.09670402833889	36.9840546369912	54.9323519032882	4.67241168630212e-37	58.0223658427034	62.4666973942279
SDD	L	470.4	ONL	60.2433158595325	1.09610230608505	36.9642458227722	54.9613986989078	4.74248501102832e-37	58.0223291135787	62.4643026054863
SDD	L	471.8	ONL	60.2419638617644	1.09539861547024	36.9435313708112	54.9954719779366	4.8052572950523e-37	58.0223609237848	62.4615667997441
SDD	L	473.2	ONL	60.2404262179473	1.09458608669214	36.9222001611766	55.0348912254085	4.85702479635886e-37	58.0224263826004	62.4584260532942
SDD	L	474.6	ONL	60.2386833056084	1.09365795805678	36.9005352406347	55.0800027209979	4.89397116896842e-37	58.0225201559506	62.4548464552662
SDD	L	476	ONL	60.2367500420158	1.09260657594117	36.8787468270055	55.1312351292852	4.91265204654857e-37	58.0226731112558	62.4508269727759
SDD	L	477.4	ONL	60.2347822531146	1.09142532320176	36.8570957907613	55.1891008689556	4.90906709401505e-37	58.0230550291992	62.4465094770299
SDD	L	478.8	ONL	60.2325860035472	1.09010712301975	36.8358450346301	55.2538229790615	4.88042184384364e-37	58.0234868661253	62.441685140969
SDD	L	480.2	ONL	60.2303410593208	1.08864444147315	36.8151911745125	55.3259987970151	4.82371506257865e-37	58.0241640719084	62.4365180467332
SDD	L	481.6	ONL	60.228016663227	1.08703069344771	36.7954031247108	55.4059945374709	4.73668950414197e-37	58.0250697972773	62.4309635291767
SDD	L	483	ONL	60.2255239489372	1.08525840777508	36.7766760660524	55.4941786375167	4.61844655172798e-37	58.0261307284228	62.4249171694516
SDD	L	484.4	ONL	60.22301940584	1.08332048870206	36.7592334172127	55.5911385724773	4.46807732570174e-37	58.0275182017883	62.4185206098917
SDD	L	485.8	ONL	60.2203917697488	1.08120998794845	36.74327862757	55.6972211142948	4.28656848489889e-37	58.0291354576143	62.4116480818832
SDD	L	487.2	ONL	60.2178615762491	1.07891906005613	36.7289552147815	55.8131409534246	4.07535967282344e-37	58.0312192285377	62.4045039239604
SDD	L	488.6	ONL	60.2151817109936	1.07644100012765	36.71650352845	55.9391380520185	3.83755196716348e-37	58.0335364766869	62.3968269453003
SDD	L	490	ONL	60.2124172999428	1.07376853625301	36.7060793818113	56.0757884656022	3.576925132565e-37	58.0361673757573	62.3886672241283
SDD	L	491.4	ONL	60.2097883328676	1.07089392425537	36.6977998918292	56.223858375827	3.29796137674984e-37	58.0393478350424	62.3802288306928
SDD	L	492.8	ONL	60.2070793006526	1.06781018040702	36.6918426334382	56.3836910392661	3.00641469103569e-37	58.0428768372016	62.3712817641037
SDD	L	494.2	ONL	60.2044694234906	1.06450975108471	36.6883140991522	56.5560525510864	2.70797491213941e-37	58.0469490965175	62.3619897504637
SDD	L	495.6	ONL	60.201701126499	1.06098570961099	36.6873958028494	56.7412931024035	2.40889843615713e-37	58.0513214012117	62.3520808517863
SDD	L	497	ONL	60.1991399812837	1.05723014427444	36.6891206502951	56.9404309055124	2.11488156649696e-37	58.0563753736261	62.3419045889414
SDD	L	498.4	ONL	60.1966020159024	1.05323605764846	36.6936335561124	57.1539509863556	1.83159023193649e-37	58.0619414511732	62.3312625806315
SDD	L	499.8	ONL	60.1940894814392	1.04899622884457	36.7010154337076	57.3825604194407	1.56392649273625e-37	58.0680366063315	62.320142356547
SDD	L	501.2	ONL	60.1916265736203	1.04450344148859	36.7113471882253	57.6270256111718	1.31585522678348e-37	58.0746997334053	62.3085534138352
SDD	L	502.6	ONL	60.1893986856666	1.03975011088358	36.7246548431786	57.8883311053628	1.09030558211908e-37	58.08213154896	62.2966658223731
SDD	L	504	ONL	60.1872857384148	1.03472955135871	36.7410153715311	58.167166154076	8.89256788997963e-38	58.0902255608852	62.2843459159444
SDD	L	505.4	ONL	60.1851166686029	1.02943485639055	36.7605016084067	58.4642304415713	7.13574904474417e-38	58.0988247166071	62.2714086205987
SDD	L	506.8	ONL	60.1830487517826	1.02385907404076	36.7831153820168	58.7805981093319	5.63039098177933e-38	58.1081002416977	62.2579972618674
SDD	L	508.2	ONL	60.1814097071884	1.01799516887814	36.8088477430401	59.1175788913717	4.36545381347099e-38	58.1183939404736	62.2444254739032
SDD	L	509.6	ONL	60.1796511348828	1.01183705365863	36.8377529707503	59.4756348537381	3.3250792360502e-38	58.1291696826489	62.2301325871167
SDD	L	511	ONL	60.1782134891749	1.00537829612717	36.8697928114389	59.8562886437753	2.48623254356673e-38	58.140880701023	62.2155462773269
SDD	L	512.4	ONL	60.176828649867	0.998612763423245	36.9049771460127	60.2604241143292	1.82421132333232e-38	58.1532711247776	62.2003861749563
SDD	L	513.8	ONL	60.1757369517786	0.991534724895509	36.9432478108395	60.6894901821216	1.3126283396019e-38	58.1665925832305	62.1848813203267
SDD	L	515.2	ONL	60.1748923038444	0.984138666451697	36.9845695050744	61.1447292491864	9.25824325033271e-39	58.1808098726864	62.1689747350024
SDD	L	516.6	ONL	60.1741283253479	0.97641973938462	37.0288987974416	61.6273165096725	6.39819178031463e-39	58.1957661258046	62.1524905248912
SDD	L	518	ONL	60.1736854794949	0.968373331534215	37.076146743016	62.1389329094394	4.32979272645499e-39	58.2117107487288	62.1356602102611
SDD	L	519.4	ONL	60.1733991621553	0.959995150583495	37.1262349631318	62.6809407584834	2.86804531726408e-39	58.2284874450012	62.1183108793095
SDD	L	520.8	ONL	60.173419494035	0.951281828389545	37.1790478112943	63.255091917297	1.85860683094397e-39	58.24625269995	62.10058628812
SDD	L	522.2	ONL	60.1739990217463	0.942230492697072	37.2344821626214	63.8633534874277	1.17760442312429e-39	58.2652644401788	62.0827336033137
SDD	L	523.6	ONL	60.174545041666	0.932839001417927	37.2923751037671	64.5068923471252	7.29488347947643e-40	58.2849337600113	62.0641563233208
SDD	L	525	ONL	60.1753167933291	0.923105845721382	37.3525442234176	65.1878840029485	4.4159499484898e-40	58.3055223868507	62.0451111998076
SDD	L	526.4	ONL	60.1766717776869	0.913031239271535	37.4148487787651	65.9086668553631	2.61064782967985e-40	58.3273868981391	62.0259566572346
SDD	L	527.8	ONL	60.1781248901308	0.902615449194235	37.4790093714582	66.6708341230496	1.50745953189897e-40	58.3500409389978	62.0062088412637
SDD	L	529.2	ONL	60.1800253275378	0.891860723631919	37.5447987212316	67.4769319165296	8.49813875395132e-41	58.3738285493496	61.9862221057261
SDD	L	530.6	ONL	60.1821090994995	0.880770092185487	37.611889329516	68.3289653377846	4.67774657632369e-41	58.3984788609344	61.9657393380645
SDD	L	532	ONL	60.1848411775962	0.869349080585347	37.6800291949978	69.2297749220288	2.51310345611488e-41	58.4244450614791	61.9452372937133
SDD	L	533.4	ONL	60.1876291149765	0.857603717930473	37.7487370469025	70.1811662619867	1.31870012245e-41	58.4511215790289	61.9241366509241
SDD	L	534.8	ONL	60.1910469205065	0.845543674476274	37.8176991495744	71.1862068600875	6.75690928606212e-42	58.4790622284453	61.9030316125676
SDD	L	536.2	ONL	60.1947124921012	0.833179719581513	37.8863106468737	72.2469727447706	3.38409810733336e-42	58.5078620999518	61.8815628842507
SDD	L	537.6	ONL	60.1988166241491	0.820533940181096	37.9541746986103	73.3654193644481	1.65785906070565e-42	58.5376666397857	61.8599666085125
SDD	L	539	ONL	60.2035514595641	0.807639467063877	38.0209823354807	74.5426070848548	7.95312214520573e-43	58.5686004660164	61.8385024531118
SDD	L	540.4	ONL	60.2082353107508	0.794530797373443	38.0861784806501	75.7783530981894	3.74455332585107e-43	58.5999113114635	61.8165593100381
SDD	L	541.8	ONL	60.2136765030418	0.781246905836794	38.1494806122654	77.0738111769503	1.73224467503339e-43	58.6323283072583	61.7950246988252
SDD	L	543.2	ONL	60.2192765219234	0.767827908749185	38.2102324971844	78.428090247491	7.89637936832966e-44	58.6651709874646	61.7733820563822
SDD	L	544.6	ONL	60.2254455848813	0.754318807722299	38.2680130061803	79.8408378106531	3.55469213047419e-44	58.6987581259505	61.752133043812
SDD	L	546	ONL	60.2317909464952	0.740766094942694	38.3220044997653	81.3101346804415	1.58621439798968e-44	58.732602074741	61.7309798182493
SDD	L	547.4	ONL	60.238630047004	0.727222054130894	38.3716596792149	82.833887812981	7.03915089387366e-45	58.7669140900076	61.7103460040004
SDD	L	548.8	ONL	60.2454570207548	0.713740867205004	38.4159813143996	84.4080250815326	3.12232649931406e-45	58.801077800589	61.6898362409206
SDD	L	550.2	ONL	60.2530910602874	0.700383256207852	38.4543583470332	86.0287428721827	1.38993427554362e-45	58.8357892294331	61.6703928911417
SDD	L	551.6	ONL	60.2608410022272	0.687212055103469	38.4856089260256	87.6888589987761	6.25121769014723e-46	58.8702291627109	61.6514528417435
SDD	L	553	ONL	60.2688020379572	0.674295618138168	38.508628231412	89.3803851259904	2.85953331854014e-46	58.904353764272	61.6332503116425
SDD	L	554.4	ONL	60.2773041231235	0.66170855372134	38.5225766823947	91.09343348236	1.33938504438851e-46	58.9383416859795	61.6162665602675
SDD	L	555.8	ONL	60.2859310013054	0.649527753727914	38.5259612405337	92.8150193048703	6.48321646001856e-47	58.9716200630143	61.6002419395966
SDD	L	557.2	ONL	60.2950128849213	0.637837310646596	38.5178826374968	94.5303949431843	3.27003350230725e-47	59.0043486410692	61.5856771287733
SDD	L	558.6	ONL	60.3041349089784	0.626723647053992	38.496886251541	96.2212534862009	1.73697330272148e-47	59.0359367711815	61.5723330467754
SDD	L	560	ONL	60.313729282149	0.616279647879397	38.4621939390672	97.8674689155923	9.80801647860069e-48	59.0666285082123	61.5608300560857
SDD	L	561.4	ONL	60.3236949025011	0.606600358505671	38.4128359519811	99.4455312408741	5.95030584173471e-48	59.0961299377321	61.5512598672701
SDD	L	562.8	ONL	60.3338436220033	0.597783090544052	38.3480434093909	100.929324660376	3.92017760563582e-48	59.1240556028213	61.5436316411854
SDD	L	564.2	ONL	60.3442665490914	0.589927273830028	38.2675251451735	102.291026752016	2.83203182228908e-48	59.1502953319366	61.5382377662461
SDD	L	565.6	ONL	60.3549910003301	0.583132244437239	38.171487812979	103.501378248388	2.26283564789361e-48	59.1746756255206	61.5353063751395
SDD	L	567	ONL	60.3657236634201	0.577494333351613	38.060357642569	104.530417316954	2.01563980273617e-48	59.1967083858114	61.5347389410289
SDD	L	568.4	ONL	60.3769674047077	0.573107540980421	37.9355766747773	105.350153483272	2.01067601861911e-48	59.2167071368161	61.5372276725993
SDD	L	569.8	ONL	60.3883241327835	0.570057409496167	37.7986157893157	105.933758822916	2.25491233837482e-48	59.2341012944199	61.5425469711471
SDD	L	571.2	ONL	60.4001167622615	0.568422853233132	37.6520112194814	106.259128074657	2.8422503167231e-48	59.2490554994617	61.5511780250613
SDD	L	572.6	ONL	60.4120425050636	0.568270481910126	37.4983695041988	106.30860554643	4.01963406240969e-48	59.2611334626115	61.5629515475156
SDD	L	574	ONL	60.4240113832368	0.569654569418751	37.340739026394	106.071318702649	6.3484663702295e-48	59.2701370051205	61.5778857613531
SDD	L	575.4	ONL	60.4362412755136	0.572615891331187	37.1825415512225	105.544121618795	1.11124614896511e-47	59.2762035075452	61.596279043482
SDD	L	576.8	ONL	60.4487348528017	0.577179231724046	37.0269760934709	104.731306204903	2.13681038206521e-47	59.2792874029037	61.6181823026997
SDD	L	578.2	ONL	60.4615957389443	0.583354267072572	36.8771682110732	103.644730400888	4.46680877147849e-47	59.2794748124847	61.6437166654039
SDD	L	579.6	ONL	60.4743275440673	0.591134236984201	36.7355872696128	102.302190873921	1.00485477037594e-46	59.2762847374013	61.6723703507333
SDD	L	581	ONL	60.4873564420806	0.60049956981471	36.6046623885721	100.728392629398	2.40427866284683e-46	59.2701850158873	61.7045278682738
SDD	L	582.4	ONL	60.5005887572428	0.61141695617887	36.4860480368683	98.9514408225593	6.05408236733885e-46	59.2611510135106	61.7400265009751
SDD	L	583.8	ONL	60.5141196809365	0.62384165256213	36.3808099310519	97.0023714069167	1.58846517774013e-45	59.2493698489798	61.7788695128931
SDD	L	585.2	ONL	60.5276029562543	0.63771925741294	36.2893895982521	94.9126159398086	4.30578667440834e-45	59.2346063826044	61.8205995299042
SDD	L	586.6	ONL	60.5411415850537	0.652989247691888	36.2120191413672	92.7138414591781	1.19577608873703e-44	59.2170871883564	61.865195981751
SDD	L	588	ONL	60.5550276124185	0.669585411056576	36.1483643840127	90.4365994427288	3.37845017923549e-44	59.1972389591549	61.912816265682
SDD	L	589.4	ONL	60.5691571980552	0.687437943234838	36.0977581371887	88.1085453518006	9.65528012573917e-44	59.175099517948	61.9632148781625
SDD	L	590.8	ONL	60.5834235288289	0.706475397722508	36.0593481455873	85.7544703242802	2.77761030113701e-43	59.1507068895979	62.0161401680599
SDD	L	592.2	ONL	60.5976009359106	0.726625262131654	36.0319797510883	83.3959457425679	8.01376736852218e-43	59.1239820140717	62.0712198577495
SDD	L	593.6	ONL	60.6117965708912	0.747817193164846	36.0146716858598	81.0516221409344	2.31034121051179e-42	59.0951744606072	62.1284186811753
SDD	L	595	ONL	60.6262000306564	0.769981504855852	36.0062786520329	78.737215956903	6.63674889395462e-42	59.0646146148448	62.187785446468
SDD	L	596.4	ONL	60.6410232459069	0.793051311615248	36.0057415379264	76.4654472639307	1.89495976657186e-41	59.0326495437508	62.2493969480629
SDD	L	597.8	ONL	60.6555264084917	0.816961464130527	36.0119491616388	74.2452723557113	5.37068058188524e-41	58.9986708531616	62.3123819638217
SDD	L	599.2	ONL	60.6704239517846	0.841651139934392	36.023953567677	72.0850018173966	1.50791497567846e-40	58.9635157333196	62.3773321702496
SDD	L	600.6	ONL	60.6850957552435	0.86706220497583	36.0408582609121	69.9893218813927	4.19039460336261e-40	58.9266813164639	62.443510194023
SDD	L	602	ONL	60.7001524585844	0.89313843152099	36.0618303827434	67.962759541333	1.15094739938705e-39	58.8888915951886	62.5114133219803
SDD	L	603.4	ONL	60.7150684751542	0.919828026481517	36.0861590775313	66.0069781819962	3.1227432752452e-39	58.8497254157772	62.5804115345312
SDD	L	604.8	ONL	60.7302601133189	0.947081888713443	36.1131591177354	64.1235576744241	8.36226188805169e-39	58.8096979768966	62.6508222497413
SDD	L	606.2	ONL	60.7452859467074	0.974854658266569	36.1423494889655	62.3121461559421	2.20917809407442e-38	58.7684594087122	62.7221124847026
SDD	L	607.6	ONL	60.7602635005174	1.00310273546786	36.1731674426171	60.5723236037013	5.75552746958533e-38	58.7262149670662	62.7943120339687
SDD	L	609	ONL	60.7755846788932	1.03178427691504	36.2051788380451	58.9033832349215	1.47781782336621e-37	58.6834408631601	62.8677284946263
SDD	L	610.4	ONL	60.7908428332925	1.06086242366414	36.238027573759	57.3032294077546	3.73969374243644e-37	58.6398047127532	62.9418809538319
SDD	L	611.8	ONL	60.8060117984706	1.09029925047727	36.2714639110883	55.7700207276609	9.32333185421534e-37	58.5953569191564	63.0166666777848
SDD	L	613.2	ONL	60.82141243856	1.12006244541365	36.3050909420076	54.3018049463286	2.28983280055078e-36	58.5504831564015	63.0923417207185
SDD	L	614.6	ONL	60.8365124865016	1.15011845238975	36.3388035103999	52.895866821451	5.54007858658355e-36	58.5047190413638	63.1683059316394
SDD	L	616	ONL	60.8519239988454	1.18043899109092	36.3723280118357	51.5502490667545	1.32013352740361e-35	58.4587334066792	63.2451145910117
SDD	L	617.4	ONL	60.8671310213682	1.21099713507978	36.4055465401396	50.2619942344936	3.09903338817289e-35	58.4120646233171	63.3221974194194
SDD	L	618.8	ONL	60.8823380438911	1.24177647868381	36.4383452128515	49.0284194369842	7.16830878756321e-35	58.3649501546688	63.3997259331134
SDD	L	620.2	ONL	60.8977495562348	1.27276221926203	36.4706316788039	47.846918013912	1.63406392071118e-34	58.3176242370761	63.4778748753935
SDD	L	621.6	ONL	60.9129565787577	1.30393724563577	36.5023581821146	46.7146381335689	3.67248578155329e-34	58.2697124030383	63.5562007544771
SDD	L	623	ONL	60.9281636012805	1.33528945426999	36.5334675560863	45.6291805544067	8.13910471927925e-34	58.2214434644616	63.6348837380993
SDD	L	624.4	ONL	60.9435751136243	1.36680790788518	36.5639147178348	44.5882517667902	1.77912458895279e-33	58.1730438843105	63.7141063429382
SDD	L	625.8	ONL	60.9587821361471	1.39847894339607	36.5936929748432	43.5893457130749	3.83737000832207e-33	58.1241322694466	63.7934320028476
SDD	L	627.2	ONL	60.9739891586699	1.4302935941762	36.6227770387512	42.6304007841055	8.16861655677296e-33	58.0749311214948	63.873047195845
SDD+AO	L	124.6	ONL	32.8309753559391	1.1173064610792	39.6539948875215	29.3840378621171	1.56829581736563e-28	30.5722008223408	35.0897498895375
SDD+AO	L	126	ONL	33.1422669724091	1.11598201123956	39.4663280066913	29.6978505375698	1.28975970139242e-28	30.8858327493353	35.3987011954829
SDD+AO	L	127.4	ONL	33.4535585888791	1.11469884239204	39.2851453351255	30.0112975062313	1.06188292881057e-28	31.1993904890412	35.707726688717
SDD+AO	L	128.8	ONL	33.764850205349	1.11345709725559	39.1104052616432	30.3243387541122	8.75017463938107e-29	31.5128739002684	36.0168265104297
SDD+AO	L	130.2	ONL	34.076141821819	1.11225691456894	38.9420675615063	30.6369341250852	7.21467409596228e-29	31.8262828469516	36.3260007966864
SDD+AO	L	131.6	ONL	34.387433438289	1.11109842901645	38.7800933966809	30.9490433432876	5.95068124167297e-29	32.1396171981251	36.6352496784529
SDD+AO	L	133	ONL	34.698725054759	1.10998177115577	38.6244453160881	31.2606260358931	4.90861561946375e-29	32.4528768278958	36.9445732816221
SDD+AO	L	134.4	ONL	35.0100166712289	1.10890706734706	38.4750872558438	31.5716417562265	4.04844658711178e-29	32.7660616154154	37.2539717270425
SDD+AO	L	135.8	ONL	35.3213082876989	1.10787443968405	38.3319845394876	31.882050007194	3.3377343728433e-29	33.0791714448502	37.5634451305476
SDD+AO	L	137.2	ONL	35.6325984485686	1.10688401548415	38.1951051972509	32.191808672007	2.75009884450784e-29	33.3922047329338	37.8729921642033
SDD+AO	L	138.6	ONL	35.9438526008447	1.10593612064888	38.0644465771059	32.5008397227821	2.26403044666524e-29	33.7051264469701	38.1825787547192
SDD+AO	L	140	ONL	36.255001187071	1.10503122968229	37.9400281491516	32.8090285715226	1.86193861087574e-29	34.017866286212	38.4921360879299
SDD+AO	L	141.4	ONL	36.5659756072183	1.1041697044982	37.8218555187849	33.1162641560031	1.52937959873845e-29	34.3303551031041	38.8015961113324
SDD+AO	L	142.8	ONL	36.8767048326621	1.10335181321139	37.7099232283688	33.4224355197547	1.25445889867314e-29	34.6425214836458	39.1108881816785
SDD+AO	L	144.2	ONL	37.1871207537627	1.10257770043168	37.6042108833873	33.727437748109	1.02735258420253e-29	34.9542971466495	39.419944360876
SDD+AO	L	145.6	ONL	37.4971513689008	1.10184742258265	37.5046881568746	34.0311649329907	8.39929312019636e-30	35.2656100702378	39.7286926675637
SDD+AO	L	147	ONL	37.8067275954416	1.10116091410661	37.411310317998	34.3335175732375	6.85442630304033e-30	35.5763913617473	40.037063829136
SDD+AO	L	148.4	ONL	38.1157803507506	1.1005180041774	37.3240206392647	34.6343996246029	5.58286332793667e-30	35.8865723090068	40.3449883924944
SDD+AO	L	149.8	ONL	38.424239579198	1.09991842089481	37.2427510570161	34.9337176732971	4.53795792376042e-30	36.1960833996769	40.6523957587192
SDD+AO	L	151.2	ONL	38.7320342521596	1.09936179079397	37.1674221686118	35.2313811308532	3.6808619746917e-30	36.5048543218692	40.9592141824501
SDD+AO	L	152.6	ONL	39.0390952870007	1.09884763121194	37.0979422425589	35.5273053134253	2.97919996125944e-30	36.8128168963268	41.2653736776746
SDD+AO	L	154	ONL	39.3453526280916	1.09837536194495	37.0342088156713	35.8214085924329	2.40599325377982e-30	37.1199021368611	41.570803119322
SDD+AO	L	155.4	ONL	39.6507371927977	1.09794430196846	36.9761082434149	36.1136144353676	1.938764667515e-30	37.4260422020237	41.8754321835716
SDD+AO	L	156.8	ONL	39.9551769794997	1.09755367918915	36.923516986648	36.4038476997478	1.55880529790373e-30	37.7311664860199	42.1791874729795
SDD+AO	L	158.2	ONL	40.2586048515527	1.09720261902346	36.8763000244832	36.6920422477518	1.25055139667492e-30	38.0352094227237	42.4820002803816
SDD+AO	L	159.6	ONL	40.5609497803322	1.0968901625146	36.834313225835	36.9781325117795	1.00108290816503e-30	38.3381016970678	42.7837978635965
SDD+AO	L	161	ONL	40.8621407372138	1.09661526084508	36.7974025236986	37.2620573470083	7.99689472489077e-31	38.6397741467803	43.0845073276473
SDD+AO	L	162.4	ONL	41.1621096125577	1.09637677823818	36.7654042042891	37.5437627187827	6.37509216331561e-31	38.9401606764675	43.3840585486479
SDD+AO	L	163.8	ONL	41.4607853777395	1.09617349904126	36.7381457422529	37.8231962495007	5.07230157857673e-31	39.2391924074603	43.6823783480188
SDD+AO	L	165.2	ONL	41.7580979771297	1.09600412862933	36.7154457937613	38.1003108349167	4.0283233593594e-31	39.5368015684679	43.9793943857915
SDD+AO	L	166.6	ONL	42.0539793010883	1.09586729970782	36.6971149036388	38.375065404635	3.19372950945254e-31	39.8329224578213	44.2750361443553
SDD+AO	L	168	ONL	42.3483573479962	1.09576157265556	36.682955405503	38.6474196620764	2.52807156398886e-31	40.127485605213	44.5692290907794
SDD+AO	L	169.4	ONL	42.6411630352186	1.09568544373325	36.6727623696967	38.917340080681	1.99832855647034e-31	40.4204245686157	44.8619015018215
SDD+AO	L	170.8	ONL	42.9323272801209	1.09563734890811	36.6663239596834	39.1847971620411	1.57763489264393e-31	40.7116730089435	45.1529815512983
SDD+AO	L	172.2	ONL	43.2217790540786	1.09561566445188	36.6634213550006	39.4497636867046	1.24420402040438e-31	41.001162743362	45.4423953647952
SDD+AO	L	173.6	ONL	43.509449274457	1.09561871809591	36.6638300876903	39.7122179055801	9.80417637997546e-32	41.2888276180894	45.7300709308246
SDD+AO	L	175	ONL	43.7952678856267	1.09564478918643	36.667319908497	39.9721408962724	7.72076945671337e-32	41.5746005894866	46.0159351817667
SDD+AO	L	176.4	ONL	44.0791648319579	1.09569211533402	36.6736555266395	40.2295172294093	6.0777295583143e-32	41.8584146857497	46.2999149781662
SDD+AO	L	177.8	ONL	44.3610700578213	1.09575889780494	36.6825971872278	40.4843347808417	4.78366014772975e-32	42.140202997798	46.5819371178447
SDD+AO	L	179.2	ONL	44.6409135075873	1.09584330707988	36.6939012789145	40.7365845273471	3.76555821655667e-32	42.4198986698505	46.861928345324
SDD+AO	L	180.6	ONL	44.918626098621	1.09594349215365	36.7073214521439	40.9862610802598	2.96527221108372e-32	42.697435856428	47.1398163408141
SDD+AO	L	182	ONL	45.1941377752931	1.09605757996385	36.722608426327	41.2333609122831	2.33661296873825e-32	42.9727477776254	47.4155277729608
SDD+AO	L	183.4	ONL	45.4673775089791	1.0961836802156	36.7395105309974	41.4778821556955	1.8429829188553e-32	43.2457667109018	47.6889883070563
SDD+AO	L	184.8	ONL	45.7382771900391	1.09631990750297	36.7577765793269	41.719827284916	1.45544213495538e-32	43.5164278445317	47.9601265355465
SDD+AO	L	186.2	ONL	46.0067657898487	1.09646436408436	36.7771534818302	41.9591983988174	1.15116914488219e-32	43.7846634699689	48.2288681097286
SDD+AO	L	187.6	ONL	46.2727742257734	1.09661516651404	36.7973897538558	42.1960006014389	9.12192290867331e-33	44.0504078003277	48.495140651219
SDD+AO	L	189	ONL	46.5362314691885	1.09677043486445	36.8182340216572	42.4302388083062	7.24389692982376e-33	44.3135930973844	48.7588698409927
SDD+AO	L	190.4	ONL	46.7970684374595	1.09692831773812	36.8394383458	42.6619202738384	5.76676337185039e-33	44.5741535198233	49.0199833550958
SDD+AO	L	191.8	ONL	47.0552160479517	1.09708699059568	36.8607579801814	42.8910528074007	4.60364600124755e-33	44.8320231802109	49.2784089156926
SDD+AO	L	193.2	ONL	47.3106022990458	1.09724464666341	36.881950145565	43.1176423989962	3.68654538893851e-33	45.0871332419463	49.5340713561453
SDD+AO	L	194.6	ONL	47.5631590811019	1.09739954037366	36.9027798781427	43.341697650891	2.96223537196057e-33	45.3394186541013	49.7868995081025
SDD+AO	L	196	ONL	47.8128153654957	1.09754995820855	36.9230161355598	43.5632246239954	2.38911484282656e-33	45.5888113914752	50.0368193395162
SDD+AO	L	197.4	ONL	48.0595020695924	1.09769425297188	36.9424364419304	43.7822298326486	1.93465536171237e-33	45.8352452594428	50.2837588797421
SDD+AO	L	198.8	ONL	48.3031501107574	1.09783084097765	36.9608265591872	43.9987184799272	1.57343246708856e-33	46.0786539527789	50.5276462687359
SDD+AO	L	200.2	ONL	48.5436874873714	1.09795819182028	36.9779791657328	44.2126921125219	1.28557671863017e-33	46.3189681544743	50.7684068202686
SDD+AO	L	201.6	ONL	48.7810460897946	1.0980748774733	36.9937005334411	44.4241527518058	1.05553692527139e-33	46.556122260514	51.0059699190751
SDD+AO	L	203	ONL	49.0151548894025	1.0981795391816	37.0078061408485	44.6330979048564	8.71147496856443e-34	46.7900476267728	51.2402621520321
SDD+AO	L	204.4	ONL	49.2459448035604	1.09827092572214	37.0201259030572	44.839523336357	7.22873999056387e-34	47.0206773667697	51.4712122403512
SDD+AO	L	205.8	ONL	49.4733448036441	1.09834787748193	37.0305021032657	45.0434200474505	6.03240864946711e-34	47.2479424874235	51.6987471198647
SDD+AO	L	207.2	ONL	49.6972867800135	1.09840936628993	37.0387948395569	45.2447769522164	5.06373244082368e-34	47.471776684044	51.922796875983
SDD+AO	L	208.6	ONL	49.9176997040444	1.0984544667601	37.0448782342362	45.4435766020207	4.27652516726231e-34	47.6921105524311	52.1432888556576
SDD+AO	L	210	ONL	50.1345144931019	1.09848239679208	37.0486459633194	45.639797815159	3.63436927073066e-34	47.9088763827098	52.360152603494
SDD+AO	L	211.4	ONL	50.3476601185618	1.09849250154544	37.0500091545797	45.8334126520927	3.10851887980807e-34	48.1220042953119	52.5733159418117
SDD+AO	L	212.8	ONL	50.5570674977893	1.09848428843551	37.0489011572608	46.0243883595221	2.67621037308696e-34	48.3314260715034	52.7827089240752
SDD+AO	L	214.2	ONL	50.76266560216	1.0984574114043	37.0452754559469	46.212684329075	2.31939369972071e-34	48.5370712888983	52.9882599154216
SDD+AO	L	215.6	ONL	50.964386322034	1.09841171269515	37.0391113262399	46.3982546189206	2.02369847377606e-34	48.738872113161	53.1899005309071
SDD+AO	L	217	ONL	51.1621621016046	1.09834722704275	37.0304144012265	46.5810454489483	1.77765915805818e-34	48.9367609255057	53.3875632777036
SDD+AO	L	218.4	ONL	51.3559812529591	1.09826475075228	37.0192933781469	46.7610211634142	1.57188254475161e-34	49.1307246393491	53.581237866569
SDD+AO	L	219.8	ONL	51.5458931772373	1.09816584300482	37.0059600511327	46.9381683154493	1.39868302762915e-34	49.3208099194954	53.7709764349792
SDD+AO	L	221.2	ONL	51.7319475773005	1.09805215771892	36.9906390699936	47.1124683956431	1.25197678667015e-34	49.5070635662319	53.956831588369
SDD+AO	L	222.6	ONL	51.9141944348577	1.09792544564104	36.9735681098442	47.2838976826398	1.12691824650459e-34	49.6895324890392	54.1388563806762
SDD+AO	L	224	ONL	52.0926826105839	1.09778749417518	36.9549896598102	47.4524285319207	1.01963680067698e-34	49.86826241239	54.3171028087777
SDD+AO	L	225.4	ONL	52.2674647301874	1.09764017999203	36.9351580158131	47.6180315579984	9.2700947294272e-35	50.0433026698287	54.4916267905461
SDD+AO	L	226.8	ONL	52.4385903523528	1.09748537030978	36.9143259058805	47.7806736845626	8.46520957828536e-35	50.2146995450878	54.6624811596178
SDD+AO	L	228.2	ONL	52.6061080627699	1.09732493877217	36.8927465702817	47.9403194113428	7.76129663947381e-35	50.3824983384232	54.8297177871166
SDD+AO	L	229.6	ONL	52.770067145138	1.09716076465186	36.8706736077407	48.0969324143511	7.1416821808019e-35	50.5467450391193	54.9933892511568
SDD+AO	L	231	ONL	52.9305214731456	1.09699473657797	36.8483614426025	48.2504789751867	6.59265235112001e-35	50.7074902110161	55.1535527352752
SDD+AO	L	232.4	ONL	53.0875186594876	1.09682866710368	36.8260538296883	48.4009219048518	6.10301138846078e-35	50.8647782912195	55.3102590277558
SDD+AO	L	233.8	ONL	53.2411099338531	1.09666434665229	36.8039911127579	48.5482272642293	5.66348209457897e-35	51.0186573735701	55.4635624941361
SDD+AO	L	235.2	ONL	53.3913438819317	1.09650349093679	36.782403181995	48.6923610578906	5.26641898446811e-35	51.1691730397094	55.613514724154
SDD+AO	L	236.6	ONL	53.5382731294319	1.09634777497112	36.7615140745805	48.8332939161045	4.90544697563772e-35	51.3163749834533	55.7601712754106
SDD+AO	L	238	ONL	53.6819438930293	1.09619874838244	36.741530659508	48.9709954260055	4.57533981833591e-35	51.460306709949	55.9035810761095
SDD+AO	L	239.4	ONL	53.8224090734174	1.09605791311777	36.7226531205729	49.1054427227463	4.27170816197381e-35	51.601018492514	56.0437996543208
SDD+AO	L	240.8	ONL	53.9597196253001	1.09592666023982	36.7050665431197	49.2366155354703	3.99093207759548e-35	51.7385588531675	56.1808803974328
SDD+AO	L	242.2	ONL	54.0939234363576	1.09580625489277	36.6889389742953	49.3644959543064	3.73004087417324e-35	51.8729734677534	56.3148734049618
SDD+AO	L	243.6	ONL	54.2250724342885	1.09569786793013	36.6744257347662	49.4890736045004	3.48656391218613e-35	52.0043122174397	56.4458326511373
SDD+AO	L	245	ONL	54.3532159027923	1.09560253556997	36.6616640882082	49.6103414679629	3.25848973853165e-35	52.1326225751702	56.5738092304144
SDD+AO	L	246.4	ONL	54.4784027025438	1.09552116387014	36.6507739140909	49.7282978177148	3.04418023764544e-35	52.2579518186386	56.6988535864491
SDD+AO	L	247.8	ONL	54.6006854592516	1.09545453880506	36.6418591230421	49.8429496844394	2.8422939193759e-35	52.3803512005556	56.8210197179476
SDD+AO	L	249.2	ONL	54.7201137316	1.09540329640001	36.6350037204271	49.9543080721366	2.65176342939754e-35	52.4998691687345	56.9403582944656
SDD+AO	L	250.6	ONL	54.8367351322841	1.09536792906298	36.6302727063387	50.062388789485	2.4717396669462e-35	52.6165524759223	57.0569177886459
SDD+AO	L	252	ONL	54.9506035349923	1.09534879669356	36.6277136028237	50.1672195202724	2.3015324161726e-35	52.7304543672438	57.1707527027407
SDD+AO	L	253.4	ONL	55.0617655794245	1.09534609993741	36.62735290611	50.2688288044947	2.14060978329259e-35	52.8416211319668	57.2819100268823
SDD+AO	L	254.8	ONL	55.1702734682649	1.09535990104026	36.6291988934634	50.3672568403043	1.98853692502656e-35	52.9501048639319	57.3904420725978
SDD+AO	L	256.2	ONL	55.2761764852126	1.09539010953274	36.633239712657	50.4625484602847	1.84496863085476e-35	53.055955004632	57.4963979657932
SDD+AO	L	257.6	ONL	55.3795258599569	1.09543648927096	36.6394443146678	50.5547573066633	1.70961666256458e-35	53.159223195883	57.5998285240307
SDD+AO	L	259	ONL	55.4803718491919	1.0954986564537	36.6477621663864	50.6439433059556	1.58223525281784e-35	53.2599603643608	57.700783334023
SDD+AO	L	260.4	ONL	55.5787620656126	1.09557608641441	36.658124124893	50.7301708706603	1.46260448924988e-35	53.3582150387858	57.7993090924393
SDD+AO	L	261.8	ONL	55.6747487119028	1.09566811276896	36.6704422778163	50.8135155738008	1.35051111567808e-35	53.4540405855078	57.8954568382977
SDD+AO	L	263.2	ONL	55.7683827427664	1.09577392656034	36.6846097726392	50.8940588847782	1.24574572585541e-35	53.5474893721612	57.9892761133716
SDD+AO	L	264.6	ONL	55.8597120458837	1.09589259946571	36.7005038597005	50.9718854503787	1.14809156685737e-35	53.6386109081399	58.0808131836275
SDD+AO	L	266	ONL	55.9487885489532	1.09602306314153	36.7179830563435	51.0470905498897	1.05732007356515e-35	53.7274589879578	58.1701181099486
SDD+AO	L	267.4	ONL	56.0356598646699	1.09616414105497	36.7368913357484	51.1197709959205	9.73188651806883e-36	53.8140832806663	58.2572364486734
SDD+AO	L	268.8	ONL	56.1203798667222	1.09631452646831	36.7570551006266	51.1900358079809	8.95438304518752e-36	53.8985399445694	58.3422197888749
SDD+AO	L	270.2	ONL	56.2029932488204	1.09647283009699	36.7782894962824	51.2579898982529	8.23796544523847e-36	53.9808761029713	58.4251103946694
SDD+AO	L	271.6	ONL	56.2835602725925	1.09663753966759	36.8003929157575	51.3237585224859	7.57973538465263e-36	54.0611546630513	58.5059658821337
SDD+AO	L	273	ONL	56.3621170228344	1.09680708478493	36.8231556355629	51.3874479885279	6.97676909302805e-36	54.139414457662	58.5848195880068
SDD+AO	L	274.4	ONL	56.4387220901695	1.09697979676804	36.8463543695977	51.449190091241	6.42598765565437e-36	54.2157169984546	58.6617271818845
SDD+AO	L	275.8	ONL	56.5134293482864	1.09715392803292	36.8697548194813	51.5091163640175	5.92431654849289e-36	54.2901192192809	58.7367394772918
SDD+AO	L	277.2	ONL	56.5862795989158	1.09732772557864	36.8931215171748	51.5673470011676	5.46867210440376e-36	54.3626649925107	58.809894205321
SDD+AO	L	278.6	ONL	56.6573331036859	1.09749934082669	36.9162056889687	51.6240247224282	5.0559920197918e-36	54.4334178188679	58.8812483885038
SDD+AO	L	280	ONL	56.7266259473924	1.09766694951786	36.9387613721289	51.6792693560731	4.68330847151709e-36	54.5024169806572	58.9508349141275
SDD+AO	L	281.4	ONL	56.7942264506073	1.09782863611255	36.9605298757891	51.7332346619391	4.34771713096295e-36	54.569734156883	59.0187187443317
SDD+AO	L	282.8	ONL	56.8601690271221	1.097982578469	36.9812646676631	51.78603936176	4.0464528542494e-36	54.6354069570233	59.0849310972209
SDD+AO	L	284.2	ONL	56.9245042086162	1.09812693286405	37.0007159508535	51.8378181110173	3.77687646396263e-36	54.6994891470516	59.1495192701807
SDD+AO	L	285.6	ONL	56.9872955987265	1.09825981712827	37.0186284425844	51.8887195087744	3.53652432973213e-36	54.7620476329477	59.2125435645054
SDD+AO	L	287	ONL	57.0485823281795	1.09837951908989	37.0347695489062	51.9388620569416	3.3230716199845e-36	54.8231245503219	59.2740401060371
SDD+AO	L	288.4	ONL	57.1084182706636	1.09848431049334	37.0489043799948	51.9883786460417	3.13439099906057e-36	54.8827768062123	59.3340597351149
SDD+AO	L	289.8	ONL	57.1668539578583	1.09857257828341	37.0608135511087	52.0373938763204	2.9685199056989e-36	54.941057763784	59.3926501519326
SDD+AO	L	291.2	ONL	57.223943263452	1.0986427814676	37.0702874758399	52.08603217418	2.82368552948782e-36	54.9980240017162	59.4498625251877
SDD+AO	L	292.6	ONL	57.2797269891756	1.09869358224799	37.0771441762106	52.1343966276548	2.69826979568685e-36	55.0537186701095	59.5057353082416
SDD+AO	L	294	ONL	57.3342590087174	1.09872371144861	37.0812112344838	52.1825991478107	2.59084235900745e-36	55.1081978700632	59.5603201473717
SDD+AO	L	295.4	ONL	57.3875881827526	1.09873211718923	37.0823459634962	52.230736942105	2.50011722142518e-36	55.1615123078421	59.6136640576631
SDD+AO	L	296.8	ONL	57.4397661059775	1.09871794137834	37.0804323272248	52.2789006557219	2.42495537253803e-36	55.2137150829163	59.6658171290387
SDD+AO	L	298.2	ONL	57.4908322196912	1.09868136935754	37.0754956959114	52.3271203309009	2.36399842077093e-36	55.2648453108874	59.7168191284949
SDD+AO	L	299.6	ONL	57.5407999432769	1.09862374960904	37.0677189590349	52.3753468498688	2.31566677398173e-36	55.3149140452117	59.7666858413422
SDD+AO	L	301	ONL	57.5896894839638	1.09854655868449	37.0573026821913	52.4235309179136	2.27857179029889e-36	55.3639389018142	59.8154400661134
SDD+AO	L	302.4	ONL	57.6375364485509	1.09845135800008	37.0444591553131	52.4716329301006	2.25147773573328e-36	55.4119527468188	59.8631201502829
SDD+AO	L	303.8	ONL	57.6843515191487	1.098339923846	37.0294298046936	52.5195800195977	2.23326274693106e-36	55.4589631446709	59.9097398936266
SDD+AO	L	305.2	ONL	57.7301487652461	1.09821417429515	37.012475190948	52.5672952657873	2.22287421088324e-36	55.5049807986383	59.9553167318539
SDD+AO	L	306.6	ONL	57.7749595934464	1.09807596538072	36.9938474066074	52.6147201240443	2.21936435391479e-36	55.5500338580657	59.9998853288271
SDD+AO	L	308	ONL	57.8188073514088	1.09792724320396	36.973810487762	52.6617840201164	2.22183114585676e-36	55.5941422559218	60.0434724468957
SDD+AO	L	309.4	ONL	57.8617069214396	1.09777004624433	36.9526406204338	52.7084038404901	2.2293925003914e-36	55.6373172985747	60.0860965443046
SDD+AO	L	310.8	ONL	57.9036677664231	1.09760649822629	36.9306250847161	52.7544870224387	2.24116275448218e-36	55.679564724435	60.1277708084113
SDD+AO	L	312.2	ONL	57.94473436492	1.09743848632536	36.9080188850583	52.7999838596339	2.25631668712553e-36	55.7209257030437	60.1685430267963
SDD+AO	L	313.6	ONL	57.9849182572277	1.09726807921999	36.8851009935913	52.8448055268749	2.27398951653551e-36	55.7614081486637	60.2084283657918
SDD+AO	L	315	ONL	58.0242233311084	1.09709732003049	36.8621464411366	52.8888570518938	2.29331957151914e-36	55.8010123689182	60.2474342932987
SDD+AO	L	316.4	ONL	58.0627025758451	1.09692801726027	36.8393982316774	52.9320991552982	2.31345261079754e-36	55.8397881850533	60.285616966637
SDD+AO	L	317.8	ONL	58.1003492910645	1.09676212658257	36.8171186824154	52.9744307200878	2.33352500716637e-36	55.8777254718868	60.3229731102422
SDD+AO	L	319.2	ONL	58.1371940705522	1.09660142032006	36.7955450361674	53.0157931526151	2.35267106375663e-36	55.9148517205565	60.359536420548
SDD+AO	L	320.6	ONL	58.1732708501031	1.09644755641445	36.7748987975211	53.056136164267	2.37004496710582e-36	55.9511979654025	60.3953437348036
SDD+AO	L	322	ONL	58.2085725229348	1.09630223728402	36.7554071063211	53.0953696374286	2.38481988909188e-36	55.9867541210448	60.4303909248248
SDD+AO	L	323.4	ONL	58.2431508137349	1.09616684465662	36.7372538213249	53.1334724249752	2.39621749498497e-36	56.0215694957695	60.4647321317002
SDD+AO	L	324.8	ONL	58.2770011449125	1.09604285033589	36.7206346977741	53.1703674970855	2.40350002841254e-36	56.0556369382657	60.4983653515592
SDD+AO	L	326.2	ONL	58.3101536584752	1.09593145217814	36.705708655415	53.2060226418224	2.40601609285629e-36	56.0889844967675	60.5313228201829
SDD+AO	L	327.6	ONL	58.342641883809	1.09583373227104	36.692619077873	53.2404142760761	2.40318657438066e-36	56.1216438096454	60.5636399579725
SDD+AO	L	329	ONL	58.3744680376715	1.09575071844536	36.6815021245047	53.2734928255331	2.39453978422954e-36	56.1536152975419	60.5953207778011
SDD+AO	L	330.4	ONL	58.4056571387264	1.09568320087222	36.6724622398837	53.3052410516403	2.37972704636438e-36	56.1849225988337	60.6263916786191
SDD+AO	L	331.8	ONL	58.436238109755	1.09563183299761	36.6655857439934	53.3356519496841	2.35851227543676e-36	56.2155934949694	60.6568827245405
SDD+AO	L	333.2	ONL	58.4662279104769	1.09559712068873	36.6609394339426	53.364714826672	2.33080579883162e-36	56.2456440621665	60.6868117587873
SDD+AO	L	334.6	ONL	58.4956558700821	1.09557939435331	36.658566896423	53.3924388972379	2.29664319507829e-36	56.2751030526493	60.7162086875149
SDD+AO	L	336	ONL	58.52451741098	1.09557889911488	36.658500607932	53.4188066767826	2.25620887537676e-36	56.3039654604715	60.7450693614884
SDD+AO	L	337.4	ONL	58.5528629932621	1.09559557983041	36.6607331785023	53.4438656664951	2.20979951171515e-36	56.3322818422769	60.7734441442473
SDD+AO	L	338.8	ONL	58.5806960982817	1.09562933107077	36.6652508102123	53.4676230701403	2.15784671841609e-36	56.3600558632736	60.8013363332898
SDD+AO	L	340.2	ONL	58.6080417447027	1.09567983055029	36.6720109893586	53.4901164651975	2.10088079681783e-36	56.3873131049048	60.8287703845006
SDD+AO	L	341.6	ONL	58.6349195317664	1.0957466122883	36.6809522496873	53.5113856380685	2.03951994633353e-36	56.4140739801078	60.8557650834251
SDD+AO	L	343	ONL	58.6613536653191	1.09582903693829	36.6919901573718	53.5314831857502	1.97445104017607e-36	56.4403638113818	60.8823435192564
SDD+AO	L	344.4	ONL	58.6873662284242	1.09592632366991	36.7050215239264	53.5504668159617	1.90640616489172e-36	56.4662060457124	60.908526411136
SDD+AO	L	345.8	ONL	58.7129700259749	1.09603754497711	36.7199236458847	53.5683930674118	1.83615342066069e-36	56.4916151084206	60.9343249435292
SDD+AO	L	347.2	ONL	58.7381998065834	1.09616161148277	36.7365521931922	53.5853465321858	1.76444754215877e-36	56.5166276518291	60.9597719613376
SDD+AO	L	348.6	ONL	58.7630553031853	1.09629731907527	36.7547474443735	53.6013855737165	1.69206035954581e-36	56.5412455135177	60.9848650928529
SDD+AO	L	350	ONL	58.7875860073549	1.09644330998386	36.7743289848251	53.6166215544879	1.61968736012502e-36	56.5655205589848	61.0096514557251
SDD+AO	L	351.4	ONL	58.811785484749	1.09659812444816	36.7951025491528	53.6311198912045	1.5480306658844e-36	56.5894489068052	61.0341220626928
SDD+AO	L	352.8	ONL	58.8356962119328	1.09676018617928	36.8168579908255	53.6449963750924	1.47768790777448e-36	56.6130757910957	61.05831663277
SDD+AO	L	354.2	ONL	58.8593218909204	1.09692781617113	36.8393710581952	53.6583365133098	1.40922975232343e-36	56.6364078520384	61.0822359298025
SDD+AO	L	355.6	ONL	58.882691444493	1.09709922353252	36.8624020924969	53.6712543236503	1.34313891527562e-36	56.6594771474141	61.1059057415719
SDD+AO	L	357	ONL	58.9058318583973	1.09727259344566	36.8857077896923	53.6838632535429	1.27981451614473e-36	56.6823138408456	61.129349875949
SDD+AO	L	358.4	ONL	58.9287464282385	1.09744598232905	36.9090270705735	53.6962614808402	1.21962021295593e-36	56.7049246324298	61.1525682240472
SDD+AO	L	359.8	ONL	58.9514776305818	1.09761747056342	36.9321015875869	53.7085817341456	1.16280232038726e-36	56.7273553623346	61.1755998988291
SDD+AO	L	361.2	ONL	58.9740221873451	1.09778499018757	36.9546525382994	53.7209223249341	1.10960466161469e-36	56.7496063770948	61.1984379975953
SDD+AO	L	362.6	ONL	58.9964327114507	1.09794660169547	36.9764179276203	53.7334262161266	1.06014060887496e-36	56.7717336902326	61.2211317326688
SDD+AO	L	364	ONL	59.018709748652	1.09810027714167	36.9971234122744	53.7461932914511	1.01453019448151e-36	56.7937414040484	61.2436780932556
SDD+AO	L	365.4	ONL	59.040865511685	1.09824392649435	37.0164858790069	53.759337144842	9.72856302543521e-37	56.8156453975245	61.2660856258456
SDD+AO	L	366.8	ONL	59.0629468526025	1.09837567615969	37.0342510591351	53.7729923691571	9.35110595390565e-37	56.8374958103367	61.2883978948683
SDD+AO	L	368.2	ONL	59.0849535043399	1.09849354908094	37.0501505031872	53.7872557865938	9.01317644021055e-37	56.859295844892	61.3106111637879
SDD+AO	L	369.6	ONL	59.1069054725476	1.09859569766308	37.0639330820209	53.8022364353685	8.714593065302e-37	56.881068749688	61.3327421954072
SDD+AO	L	371	ONL	59.128821950058	1.09868032950884	37.0753550912142	53.8180400267033	8.45512598825907e-37	56.902836863689	61.354807036427
SDD+AO	L	372.4	ONL	59.1507493825151	1.09874591360972	37.0842082069415	53.8347844117905	8.23410927833074e-37	56.9246493202116	61.3768494448186
SDD+AO	L	373.8	ONL	59.1726875028544	1.09879088073002	37.0902791757353	53.8525469592002	8.05142029719413e-37	56.9465086063683	61.3988663993404
SDD+AO	L	375.2	ONL	59.194676183032	1.09881395926078	37.0933952736671	53.8714271730355	7.9065545143861e-37	56.9684568257408	61.4208955403231
SDD+AO	L	376.6	ONL	59.2167051119124	1.09881396064989	37.0933954574158	53.8914750199286	7.79950280022083e-37	56.9904857521781	61.4429244716466
SDD+AO	L	378	ONL	59.2387958382765	1.09879087697957	37.0902786579091	53.9127117628755	7.72872417541519e-37	57.0126169483425	61.4649747282106
SDD+AO	L	379.4	ONL	59.2609502400329	1.0987459313375	37.0842105811397	53.9350804857088	7.69141255757291e-37	57.0348501466117	61.4870503334541
SDD+AO	L	380.8	ONL	59.2831353118978	1.09868040594522	37.0753653816882	53.9584896491305	7.68532229625489e-37	57.0571500914758	61.5091205323198
SDD+AO	L	382.2	ONL	59.3053277005832	1.09859568894921	37.0639318719021	53.9828512865438	7.70839842020029e-37	57.0794909929299	61.5311644082366
SDD+AO	L	383.6	ONL	59.3275210835449	1.09849347448911	37.0501403984117	54.0080778460126	7.75835714339544e-37	57.1018635547665	61.5531786123232
SDD+AO	L	385	ONL	59.3497254523548	1.09837566198843	37.0342490987216	54.0340864298757	7.83274987266603e-37	57.1242744348291	61.5751764698805
SDD+AO	L	386.4	ONL	59.37190990628	1.09824397611391	37.0164925118992	54.060765365056	7.92973580029324e-37	57.1466897050351	61.5971301075249
SDD+AO	L	387.8	ONL	59.3940403883265	1.09810024930223	36.9971195965589	54.0879946307886	8.04740195127365e-37	57.1690720923846	61.6190086842683
SDD+AO	L	389.2	ONL	59.4161278533435	1.09794655130153	36.976411067949	54.1156833025346	8.18323894383315e-37	57.1914289202952	61.6408267863918
SDD+AO	L	390.6	ONL	59.4381742638195	1.09778504263603	36.9546595218958	54.1437275562575	8.33454508891273e-37	57.2137583615015	61.6625901661376
SDD+AO	L	392	ONL	59.4601214662105	1.09761745197369	36.9320990000929	54.1719898488236	8.49949657937641e-37	57.2359992303622	61.6842437020589
SDD+AO	L	393.4	ONL	59.4819812281833	1.09744593338355	36.9090203936738	54.2003750879948	8.67503907318319e-37	57.258159517942	61.7058029384246
SDD+AO	L	394.8	ONL	59.5037626427823	1.0972726281481	36.8857123562273	54.2287860977708	8.85789751704906e-37	57.280244564231	61.7272807213336
SDD+AO	L	396.2	ONL	59.5253991314512	1.09709920293441	36.8623992178338	54.2570799178766	9.04577158864699e-37	57.3021848702386	61.7486133926639
SDD+AO	L	397.6	ONL	59.5469275969141	1.09692781612244	36.8393709385646	54.2851833290253	9.23466981622382e-37	57.3240135578859	61.7698416359423
SDD+AO	L	399	ONL	59.5683064452121	1.09676021571373	36.8168618367526	54.3129715973947	9.42147562027571e-37	57.3456859723997	61.7909269180246
SDD+AO	L	400.4	ONL	59.5895127294661	1.09659808875485	36.7950976324749	54.3403397658007	9.60283560942407e-37	57.3671762137762	61.811849245156
SDD+AO	L	401.8	ONL	59.6105731408128	1.09644334141842	36.7743330693445	54.3672170635805	9.77444866006802e-37	57.3885076371206	61.832638644505
SDD+AO	L	403.2	ONL	59.6314219887433	1.09629728211926	36.7547423496512	54.3934779017874	9.93349593593443e-37	57.4096122635055	61.8532317139812
SDD+AO	L	404.6	ONL	59.6520939182483	1.09616161654942	36.7365527273912	54.41906833595	1.00756529843347e-36	57.4305217543241	61.8736660821726
SDD+AO	L	406	ONL	59.6725589166421	1.09603758941815	36.719929450269	54.4438981771785	1.01977945471882e-36	57.4512039209642	61.8939139123201
SDD+AO	L	407.4	ONL	59.6927740955098	1.09592631826878	36.7050206434667	54.4678716994456	1.02971312161794e-36	57.4716139219313	61.9139342690883
SDD+AO	L	408.8	ONL	59.7127586842531	1.09582903325724	36.6919895017211	54.4909441820163	1.03703159423654e-36	57.4917688364253	61.933748532081
SDD+AO	L	410.2	ONL	59.7325074093151	1.09574664728922	36.6809567680469	54.5130642718259	1.04149195461205e-36	57.511661796034	61.9533530225962
SDD+AO	L	411.6	ONL	59.7519790831456	1.09567987711378	36.6720170493261	54.5341575867426	1.04293369888364e-36	57.5312503614739	61.9727078048173
SDD+AO	L	413	ONL	59.7711652759267	1.09562936595566	36.6652553007057	54.5541833152595	1.04121540825614e-36	57.55052497948	61.9918055723735
SDD+AO	L	414.4	ONL	59.7900447416442	1.09559555431814	36.6607295795083	54.5730990838636	1.03627384865749e-36	57.5694636349392	62.0106258483491
SDD+AO	L	415.8	ONL	59.8086521252885	1.09557891558381	36.658502622732	54.5909119594711	1.02803505364411e-36	57.5881001455595	62.0292041050175
SDD+AO	L	417.2	ONL	59.8269031645011	1.09557938875762	36.6585659531918	54.6075471831798	1.01664006555404e-36	57.6063503564627	62.0474559725395
SDD+AO	L	418.6	ONL	59.8448356605336	1.09559709097875	36.6609352582988	54.6230326397372	1.00214706851335e-36	57.6242518638213	62.0654194572458
SDD+AO	L	420	ONL	59.8624248799316	1.09563180477729	36.6655817627262	54.6373559246025	9.84747365723811e-37	57.6417803141278	62.0830694457354
SDD+AO	L	421.4	ONL	59.8796857466231	1.09568322324206	36.6724650264307	54.6505454098703	9.64647743736816e-37	57.6589511671394	62.1004203261067
SDD+AO	L	422.8	ONL	59.8965049943396	1.09575072087895	36.6815022377488	54.6625284866741	9.42205730788137e-37	57.6756522495111	62.1173577391681
SDD+AO	L	424.2	ONL	59.9129175637744	1.09583369883317	36.6926143826399	54.6733666135372	9.17692285148713e-37	57.6919195477056	62.1339155798433
SDD+AO	L	425.6	ONL	59.9289927142384	1.09593142401872	36.7057046620514	54.6831593663789	8.91387658669166e-37	57.7078236013782	62.1501618270985
SDD+AO	L	427	ONL	59.944669542335	1.09604285733964	36.720635411497	54.6919029132081	8.63691778826057e-37	57.7233053229625	62.1660337617076
SDD+AO	L	428.4	ONL	59.9598402312669	1.09616685320094	36.7372547380991	54.6995560540596	8.35025266149528e-37	57.73825889787	62.1814215646637
SDD+AO	L	429.8	ONL	59.9746205473372	1.09630222399122	36.7554050914454	54.7062837553978	8.05675358746167e-37	57.7528021682476	62.1964389264269
SDD+AO	L	431.2	ONL	59.9888909910685	1.09644756041637	36.7748990986511	54.7120474856894	7.76054500906933e-37	57.7668180988757	62.2109638832613
SDD+AO	L	432.6	ONL	60.0028103242601	1.09660142246854	36.7955450854133	54.7170640989948	7.46410392003191e-37	57.7804679700113	62.2251526785089
SDD+AO	L	434	ONL	60.0161455195427	1.09676213954364	36.8171201804163	54.7212046766268	7.17168479687425e-37	57.7935216771672	62.2387693619183
SDD+AO	L	435.4	ONL	60.0289332289547	1.0969280192611	36.839398255097	54.7245873702733	6.88586709529911e-37	57.8060188341561	62.2518476237533
SDD+AO	L	436.8	ONL	60.0413377232991	1.09709730798494	36.8621445740003	54.7274496859156	6.60842088733899e-37	57.8181267817027	62.2645486648955
SDD+AO	L	438.2	ONL	60.053125493568	1.09726809964267	36.8851034885501	54.7296740998164	6.34255394487151e-37	57.8296153487124	62.2766356384236
SDD+AO	L	439.6	ONL	60.0644553015607	1.09743849166219	36.9080193493184	54.7315004511887	6.08948286735241e-37	57.8406466298167	62.2882639733048
SDD+AO	L	441	ONL	60.0751787734364	1.0976064569098	36.9306192681428	54.7328948324264	5.85141185282407e-37	57.8510758033216	62.2992817435512
SDD+AO	L	442.4	ONL	60.0852438436171	1.09777009214955	36.9526465427885	54.7339049162505	5.62967488315891e-37	57.8608541397848	62.3096335474494
SDD+AO	L	443.8	ONL	60.0948355570386	1.09792728631099	36.9738160336845	54.7348046690375	5.42478159474089e-37	57.8701703854782	62.3195007285989
SDD+AO	L	445.2	ONL	60.1038973303419	1.09807592149413	36.9938412300772	54.7356481950353	5.23788414550761e-37	57.8789716713432	62.3288229893406
SDD+AO	L	446.6	ONL	60.1121712979368	1.09821423451372	37.0124830442598	54.7362886118062	5.07020248840354e-37	57.8870032252473	62.3373393706263
SDD+AO	L	448	ONL	60.1199388409675	1.09834001365448	37.0294416493221	54.7370924245325	4.92161905281546e-37	57.8945503085335	62.3453273734016
SDD+AO	L	449.4	ONL	60.1270596858237	1.09845141265605	37.0444662602419	54.7380239062527	4.79293281866364e-37	57.9014758877432	62.3526434839042
SDD+AO	L	450.8	ONL	60.1335871945888	1.09854648972324	37.0572931082443	54.7392283869008	4.68446331387266e-37	57.9078367327814	62.3593376563961
SDD+AO	L	452.2	ONL	60.1393603195192	1.09862374287938	37.0677177804003	54.7406340972573	4.59681132126435e-37	57.9134744327042	62.3652462063343
SDD+AO	L	453.6	ONL	60.144563142274	1.09868128370106	37.0754838627015	54.7425027025749	4.53009286753842e-37	57.9185763830839	62.3705499014642
SDD+AO	L	455	ONL	60.1489251513059	1.09871795375249	37.0804337251267	54.7446457445035	4.48521673989085e-37	57.9228741060004	62.3749761966113
SDD+AO	L	456.4	ONL	60.1527456834547	1.09873186733009	37.0823375517758	54.7474297160646	4.46221854563723e-37	57.9266702977631	62.3788210691463
SDD+AO	L	457.8	ONL	60.1557709183541	1.09871865270761	37.0812123110696	54.7508416009052	4.46067418437196e-37	57.9297200311017	62.3818218056065
SDD+AO	L	459.2	ONL	60.1580871447971	1.09867031377141	37.0772015653186	54.7553587192978	4.47802726178118e-37	57.9321260848814	62.3840482047128
SDD+AO	L	460.6	ONL	60.1598185965	1.09857895690186	37.0704460169342	54.7614882103321	4.51188135283139e-37	57.9340289680309	62.3856082249691
SDD+AO	L	462	ONL	60.1609454898077	1.09843665348222	37.0611241013176	54.7696085150544	4.560065539236e-37	57.9354253186998	62.3864656609156
SDD+AO	L	463.4	ONL	60.161376427938	1.0982362732178	37.0494700676934	54.7799939731248	4.62033744319561e-37	57.9362386575909	62.3865141982851
SDD+AO	L	464.8	ONL	60.1612790903728	1.09797008341642	37.0357042320787	54.7931860795114	4.68970574174143e-37	57.9366527749855	62.3859054057601
SDD+AO	L	466.2	ONL	60.1606508270111	1.09763073884475	37.0200465039109	54.8095536121098	4.76560356807984e-37	57.936680347327	62.3846213066953
SDD+AO	L	467.6	ONL	60.1594205626298	1.09721110540903	37.0027435141557	54.8293945131035	4.84532476142066e-37	57.9362652543886	62.3825758708711
SDD+AO	L	469	ONL	60.1576576558187	1.09670402716985	36.9840539019545	54.8531382811287	4.92545363770269e-37	57.9354918809338	62.3798234307037
SDD+AO	L	470.4	ONL	60.1554501308316	1.09610230491411	36.9642450681084	54.8812367797598	5.00220266495689e-37	57.9344633857183	62.3764368759448
SDD+AO	L	471.8	ONL	60.1528151484231	1.09539861430041	36.9435305959804	54.9140873131743	5.07222119769075e-37	57.93321221124	62.3724180856061
SDD+AO	L	473.2	ONL	60.1497257309747	1.09458608552632	36.9221993656133	54.952028466589	5.13154667148905e-37	57.9317258963735	62.367725565576
SDD+AO	L	474.6	ONL	60.1461832645281	1.09365795689746	36.9005344237293	54.9954241956537	5.17607474496562e-37	57.9300201155588	62.3623464134973
SDD+AO	L	476	ONL	60.1421937959907	1.09260657479103	36.8787459880995	55.0446932899824	5.20215661069113e-37	57.9281168658555	62.356270726126
SDD+AO	L	477.4	ONL	60.1379319964743	1.09142532206349	36.8570949291777	55.1003635161913	5.20543283891754e-37	57.9262047731134	62.3496592198351
SDD+AO	L	478.8	ONL	60.1332183483583	1.09010712189556	36.8358441496305	55.1626690079723	5.1827979923625e-37	57.9241192114149	62.3423174853018
SDD+AO	L	480.2	ONL	60.1282281485973	1.08864444036569	36.8151902653219	55.2322006332932	5.13094520811349e-37	57.9220511615805	62.334405135614
SDD+AO	L	481.6	ONL	60.12295869008	1.0870306923591	36.7954021904951	55.3093478525427	5.04721774721545e-37	57.9200118244376	62.3259055557223
SDD+AO	L	483	ONL	60.117318691164	1.08525840670759	36.7766751059194	55.3944740898579	4.93046465104949e-37	57.9179254708627	62.3167119114654
SDD+AO	L	484.4	ONL	60.1114833917936	1.08332048765785	36.759232430208	55.4881810845793	4.77942916613771e-37	57.9159821878548	62.3069845957324
SDD+AO	L	485.8	ONL	60.1053528133175	1.08120998692942	36.7432776126911	55.5908228188064	4.59488312325052e-37	57.9140965011905	62.2966091254444
SDD+AO	L	487.2	ONL	60.0991361834835	1.07891905906453	36.7289541709591	55.7030999485655	4.37813348511947e-37	57.9124938356682	62.2857785312988
SDD+AO	L	488.6	ONL	60.0926240609556	1.0764409991653	36.7165024545214	55.8252836036096	4.13214196414169e-37	57.9109788264282	62.274269295483
SDD+AO	L	490	ONL	60.0858893577083	1.07376853532136	36.7060782765598	55.9579531167074	3.86070392004001e-37	57.9096394331808	62.2621392822358
SDD+AO	L	491.4	ONL	60.0791422357018	1.07089392335665	36.6977987539764	56.1018611884429	3.56844009436874e-37	57.9087017374072	62.2495827339965
SDD+AO	L	492.8	ONL	60.0721925828174	1.06781017954276	36.6918414615413	56.2573702083834	3.26131140089036e-37	57.9079901187646	62.2363950468703
SDD+AO	L	494.2	ONL	60.0652166302221	1.06450975025644	36.688312891755	56.4252385811895	2.94532969011424e-37	57.90769630251	62.2227369579342
SDD+AO	L	495.6	ONL	60.058000419918	1.06098570882004	36.6873945583717	56.6058523886347	2.62710944843122e-37	57.90762069375	62.208380146086
SDD+AO	L	497	ONL	60.0508752592299	1.0572301435223	36.689119367043	56.8001921125356	2.31286195817869e-37	57.9081106505448	62.193639867915
SDD+AO	L	498.4	ONL	60.0436956152822	1.05323605693614	36.6936322322742	57.0087733133152	2.00872287021791e-37	57.9090350493748	62.1783561811897
SDD+AO	L	499.8	ONL	60.0364705206538	1.04899622817353	36.7010140673776	57.2323035185617	1.72012009979671e-37	57.9104176442119	62.1625233970957
SDD+AO	L	501.2	ONL	60.0292414228481	1.04450344085965	36.7113457773211	57.4715592831772	1.4515093316157e-37	57.9123145811393	62.1461682645569
SDD+AO	L	502.6	ONL	60.0221687662554	1.03975011029826	36.724653385517	57.7274944929197	1.20629799219966e-37	57.9149016278901	62.1294359046208
SDD+AO	L	504	ONL	60.0151617757586	1.03472955081779	36.7410138647712	58.0008193719085	9.86839194631664e-38	57.9181015964012	62.1122219551161
SDD+AO	L	505.4	ONL	60.008093242534	1.02943485589465	36.7605000500551	58.2922687131889	7.94289501037385e-38	57.9218012885378	62.0943851965301
SDD+AO	L	506.8	ONL	60.0011069828238	1.02385907358995	36.7831137693854	58.6028961705074	6.28649926549646e-38	57.9261584705632	62.0760554950844
SDD+AO	L	508.2	ONL	59.9945041873784	1.01799516847413	36.8088460732837	58.9339773363603	4.88932453443775e-38	57.9314884183065	62.0575199564504
SDD+AO	L	509.6	ONL	59.9878051922566	1.01183705330077	36.8377512408327	59.2860332566067	3.7356953363053e-38	57.9373237374828	62.0382866470304
SDD+AO	L	511	ONL	59.9814163467611	1.00537829581666	36.8697910180677	59.660544290981	2.80201820738141e-38	57.9440835558812	62.018749137641
SDD+AO	L	512.4	ONL	59.9751324823133	0.998612763159408	36.904975285749	60.0584477736537	2.06232836833751e-38	57.9515749543064	61.9986900103202
SDD+AO	L	513.8	ONL	59.9691414041084	0.99153472467914	36.9432458799081	60.4811308282868	1.48862578232939e-38	57.9599970324484	61.9782857757684
SDD+AO	L	515.2	ONL	59.9634222942613	0.984138666282882	36.9845674995249	60.9298509942148	1.05325779737757e-38	57.9693398597938	61.9575047287288
SDD+AO	L	516.6	ONL	59.9578705679544	0.9764197392623	37.0288967130878	61.4058361962792	7.30148002861628e-39	57.979508364903	61.9362327710058
SDD+AO	L	518	ONL	59.9526745410864	0.968373331458851	37.0761445752931	61.910703850929	4.95641038333692e-39	57.9906998066092	61.9146492755637
SDD+AO	L	519.4	ONL	59.947726344564	0.959995150553817	37.1262327072645	62.4458637212702	3.29319001838844e-39	58.0028146234949	61.8926380656331
SDD+AO	L	520.8	ONL	59.9431528630919	0.951281828405653	37.1790454620818	63.0130325978753	2.14061768651274e-39	58.0159860648843	61.8703196612995
SDD+AO	L	522.2	ONL	59.9391839818608	0.942230492759152	37.2344797146467	63.6141415953752	1.36040364018849e-39	58.0304493959593	61.8479185677624
SDD+AO	L	523.6	ONL	59.935326670409	0.932839001523467	37.2923725512073	64.25045112021	8.45226862205693e-40	58.0457153842099	61.8249379566081
SDD+AO	L	525	ONL	59.9318293271722	0.923105845869504	37.352541560173	64.9241141688584	5.13142289024427e-40	58.0620349159375	61.801623738407
SDD+AO	L	526.4	ONL	59.9289714881479	0.913031239462013	37.4148459983128	65.6373724117698	3.04237806859261e-40	58.0796866036285	61.7782563726673
SDD+AO	L	527.8	ONL	59.9263859422875	0.902615449424825	37.4790064669694	66.3919346610725	1.7616621957945e-40	58.0983019859685	61.7544698986066
SDD+AO	L	529.2	ONL	59.9243809871109	0.891860723901418	37.5447956855604	67.1902903459786	9.9582688863652e-41	58.1181842035211	61.7305777707008
SDD+AO	L	530.6	ONL	59.9227371416739	0.880770092491523	37.6118861550877	68.0344821565914	5.49589362503082e-41	58.1391068974929	61.7063673858549
SDD+AO	L	532	ONL	59.9218592506841	0.869349080927275	37.6800258741178	68.9272704892833	2.96024201087855e-41	58.1614631287349	61.6822553726333
SDD+AO	L	533.4	ONL	59.9212553050862	0.857603718304967	37.7487335716214	69.8705637885049	1.55712724858569e-41	58.1847477630943	61.6577628470781
SDD+AO	L	534.8	ONL	59.9214083203223	0.845543674882284	37.8176955117097	70.8673130677307	7.99754098165945e-42	58.2094236220041	61.6333930186405
SDD+AO	L	536.2	ONL	59.9220463420161	0.833179720015544	37.886306838332	71.9197130012937	4.01439216409842e-42	58.2351959434021	61.6088967406302
SDD+AO	L	537.6	ONL	59.9233008512589	0.820533940641053	37.954170711502	73.0296431180446	1.97081469941598e-42	58.2621508602265	61.5844508422912
SDD+AO	L	539	ONL	59.9253530979784	0.807639467547899	38.0209781622981	74.1981484385846	9.47352850274757e-43	58.290402097561	61.5603040983957
SDD+AO	L	540.4	ONL	59.9275984033724	0.794530797877799	38.0861741146957	75.4251421888739	4.46871726802185e-43	58.3192743970237	61.535922409721
SDD+AO	L	541.8	ONL	59.9307373212595	0.7812469063599	38.1494760478307	76.7116475385452	2.07090959039107e-43	58.3493891182289	61.51208552429
SDD+AO	L	543.2	ONL	59.9342495277616	0.76782790928738	38.2102277301448	78.0568781139858	9.4555496983038e-44	58.3801439858823	61.4883550696408
SDD+AO	L	544.6	ONL	59.9384726142753	0.754318808274795	38.2680080343294	79.4603978540065	4.26308107507158e-44	58.4117851477596	61.4651600807909
SDD+AO	L	546	ONL	59.9430861829826	0.74076609550509	38.321999323504	80.9203965282867	1.90493738140251e-44	58.4438973034978	61.4422750624674
SDD+AO	L	547.4	ONL	59.9483340791794	0.727222054702265	38.3716543024641	82.4347029790275	8.46426002121134e-45	58.476618114322	61.4200500440368
SDD+AO	L	548.8	ONL	59.9537892143849	0.713740867779852	38.4159757450672	83.9993783750621	3.75859909893725e-45	58.509409986256	61.3981684425138
SDD+AO	L	550.2	ONL	59.9601562065059	0.700383256785629	38.4543525981998	85.6104934342516	1.67486146916194e-45	58.5428543676089	61.3774580454029
SDD+AO	L	551.6	ONL	59.9668214962663	0.687212055680562	38.4856030170217	87.261014996135	7.53912088691982e-46	58.5762096486617	61.3574333438709
SDD+AO	L	553	ONL	59.9738870366504	0.674295618711821	38.5086221886245	88.9430175317242	3.45105986263101e-46	58.6094387548687	61.338335318432
SDD+AO	L	554.4	ONL	59.9815969420629	0.661708554289188	38.5225705402827	90.6465490785374	1.61739116208931e-46	58.642634496857	61.3205593872688
SDD+AO	L	555.8	ONL	59.9896259707855	0.649527754287053	38.5259550429184	92.3588338986876	7.83204737394475e-47	58.6753150245172	61.3039369170537
SDD+AO	L	557.2	ONL	59.9982192586297	0.6378373111934	38.5178764379394	94.0650824367305	3.95144585297146e-47	58.7075550069437	61.2888835103157
SDD+AO	L	558.6	ONL	60.0070467474914	0.626723647586454	38.4968801133536	95.7472196534816	2.09910252878385e-47	58.7388486020648	61.275244892918
SDD+AO	L	560	ONL	60.01645517835	0.616279648394095	38.4621879350216	97.38509998625	1.18521562202564e-47	58.7693543970578	61.2635559596422
SDD+AO	L	561.4	ONL	60.0263554586032	0.606600359000322	38.4128301631964	98.9553576221529	7.18893958108273e-48	58.7987904868253	61.2539204303811
SDD+AO	L	562.8	ONL	60.0365894744968	0.597783091016941	38.348037922608	100.432063697826	4.73439736041727e-48	58.8268014487265	61.2463775002671
SDD+AO	L	564.2	ONL	60.0472306590868	0.589927274277952	38.2675200502397	101.787513948363	3.41836853175568e-48	58.8532594358427	61.2412018823309
SDD+AO	L	565.6	ONL	60.0582872467709	0.583132244858187	38.1714831977012	102.992567768871	2.72941674454888e-48	58.8779718664446	61.2386026270973
SDD+AO	L	567	ONL	60.0695076192885	0.577494333741828	38.0603535882443	104.017483998627	2.42912768192638e-48	58.9004923368071	61.2385229017699
SDD+AO	L	568.4	ONL	60.0813226034339	0.573107541339831	37.9355732498447	104.834290721378	2.420734668009e-48	58.9210623313687	61.2415828754992
SDD+AO	L	569.8	ONL	60.09338860855	0.570057409824238	37.7986130447784	105.416380127535	2.71168187237173e-48	58.9391657667548	61.2476114503451
SDD+AO	L	571.2	ONL	60.1059731834748	0.568422853528525	37.6520091830537	105.741654844387	3.41375424900148e-48	58.954911918013	61.2570344489367
SDD+AO	L	572.6	ONL	60.1188158294744	0.568270482170964	37.4983681793488	105.792607069441	4.82135491668567e-48	58.9679067851404	61.2697248738084
SDD+AO	L	574	ONL	60.1318325394406	0.569654569646925	37.3407383895383	105.558413367439	7.60363679284626e-48	58.9779581602041	61.2857069186772
SDD+AO	L	575.4	ONL	60.1451978684089	0.572615891525025	37.1825415545009	105.035851708947	1.32895141035796e-47	58.9851601000513	61.3052356367666
SDD+AO	L	576.8	ONL	60.158921044669	0.577179231887882	37.0269766671673	104.229185183771	2.55148315821755e-47	58.9894735950502	61.3283684942878
SDD+AO	L	578.2	ONL	60.1730757703859	0.583354267204095	36.8771692699855	103.150142466231	5.32534954200535e-47	58.9909548448095	61.3551966959623
SDD+AO	L	579.6	ONL	60.1872438375526	0.591134237088444	36.7355887184146	101.816541931317	1.19607763994106e-46	58.989201032282	61.3852866428231
SDD+AO	L	581	ONL	60.201789073086	0.600499569892322	36.6046641283781	100.252842951879	2.85725180568534e-46	58.9846176487099	61.4189604974621
SDD+AO	L	582.4	ONL	60.2166004820607	0.611416956233593	36.4860499715609	98.4869651849414	7.18339780139123e-46	58.9771627404683	61.4560382236532
SDD+AO	L	583.8	ONL	60.2317800174607	0.623841652594751	36.3808119714483	96.5497891443094	1.88186046835338e-45	58.9670301878743	61.4965298470471
SDD+AO	L	585.2	ONL	60.2470509241994	0.63771925742904	36.2893916654736	94.4726856251526	5.09311500985926e-45	58.9540543530533	61.5400474953455
SDD+AO	L	586.6	ONL	60.2624483531807	0.652989247692062	36.2120211692541	92.2870454087468	1.41225440966444e-44	58.9383939590421	61.5865027473194
SDD+AO	L	588	ONL	60.2782245134951	0.669585411044428	36.1483663187519	90.0232046864228	3.98412003483415e-44	58.9204358627688	61.6360131642214
SDD+AO	L	589.4	ONL	60.2942998085196	0.687437943213219	36.0977599383829	87.7087166976736	1.1369551231183e-43	58.9002421308648	61.6883574861745
SDD+AO	L	590.8	ONL	60.3105244229584	0.706475397694391	36.0593497843123	85.3681877950514	3.26613493041713e-43	58.8778077860414	61.7432410598754
SDD+AO	L	592.2	ONL	60.3268217285502	0.726625262101142	36.0319812088281	83.0232925760198	9.40943956935865e-43	58.8532028088414	61.800440648259
SDD+AO	L	593.6	ONL	60.3431765660887	0.747817193134229	36.0146729522335	80.692416703045	2.70879657780927e-42	58.8265544577176	61.8597986744597
SDD+AO	L	595	ONL	60.3598168374245	0.769981504827874	36.0062797241708	78.3912554508926	7.77007506173603e-42	58.798231423284	61.9214022515651
SDD+AO	L	596.4	ONL	60.3768193557478	0.793051311592258	36.0057424180818	76.1322987216622	2.21548024029978e-41	58.7684456550033	61.9851930564922
SDD+AO	L	597.8	ONL	60.393646961781	0.816961464113696	36.0119498557407	73.9247193590713	6.27003523029841e-41	58.7367914075936	62.0505025159685
SDD+AO	L	599.2	ONL	60.4108763032898	0.841651139927216	36.0239540848942	71.7766226853966	1.75791398732001e-40	58.7039680856897	62.1177845208898
SDD+AO	L	600.6	ONL	60.427979438923	0.867062204981025	36.0408586120485	69.6927845450781	4.8779596081527e-40	58.669565000727	62.1863938771189
SDD+AO	L	602	ONL	60.4454242614317	0.893138431539469	36.0618305795932	67.6775538112767	1.33788255888827e-39	58.634163398341	62.2566851245223
SDD+AO	L	603.4	ONL	60.4628092890348	0.91982802651488	36.0861591324426	65.7327321479008	3.62461563960778e-39	58.5974662296885	62.3281523483812
SDD+AO	L	604.8	ONL	60.4804160773682	0.947081888763477	36.1131590433362	63.8597536231342	9.69235658146368e-39	58.5598539407074	62.400978214029
SDD+AO	L	606.2	ONL	60.4980035806907	0.974854658334837	36.1423492971887	62.0584853992781	2.55670760405824e-38	58.5211770421943	62.474830119187
SDD+AO	L	607.6	ONL	60.5155226633258	1.00310273555465	36.1731671451666	60.3283397785419	6.65099516323549e-38	58.4814741291207	62.5495711975309
SDD+AO	L	609	ONL	60.5333647526506	1.03178427702302	36.205178445637	58.6686249254603	1.70521428395922e-37	58.4412209359158	62.6255085693854
SDD+AO	L	610.4	ONL	60.5511449547128	1.06086242379303	36.2380270968098	57.0772831581846	4.30873970477366e-37	58.4001068329357	62.7021830764898
SDD+AO	L	611.8	ONL	60.5689493654265	1.09029925062891	36.2714633588911	55.5525919425232	1.07253598285933e-36	58.3582944846453	62.7796042462077
SDD+AO	L	613.2	ONL	60.5868738487248	1.1200624455894	36.305090323176	54.0924071575696	2.63025749022647e-36	58.3159445648777	62.857803132572
SDD+AO	L	614.6	ONL	60.6046004986585	1.15011845258955	36.3388028330531	52.6942249837	6.35384650535166e-36	58.272807051621	62.936393945696
SDD+AO	L	616	ONL	60.6225802141711	1.18043899131619	36.3723272829376	51.3559621972305	1.51174296199158e-35	58.2293896199004	63.0157708084417
SDD+AO	L	617.4	ONL	60.6403877222007	1.2109971353311	36.4055457662848	50.0747573656488	3.54336353580649e-35	58.1853213218488	63.0954541225525
SDD+AO	L	618.8	ONL	60.6581952302304	1.24177647896079	36.4383443997064	48.8479176872425	8.18339624157253e-35	58.1408073385202	63.1755831219406
SDD+AO	L	620.2	ONL	60.676174945743	1.27276221956615	36.4706308316075	47.6728284458551	1.86259930590583e-34	58.0960496239144	63.2563002675716
SDD+AO	L	621.6	ONL	60.6939824537727	1.30393724596672	36.5023573056464	46.546705097587	4.17959239681472e-34	58.0507382752099	63.3372266323354
SDD+AO	L	623	ONL	60.7117899618023	1.33528945462921	36.5334666543229	45.4671380436096	9.24851181102513e-34	58.0050698219705	63.4185101016342
SDD+AO	L	624.4	ONL	60.7297696773149	1.36680790827284	36.5639137945864	44.4318249182914	2.01850173560952e-33	57.9592384448249	63.500300909805
SDD+AO	L	625.8	ONL	60.7475771853445	1.39847894381165	36.5936920334295	43.4383209372984	4.3468432465431e-33	57.9129273153119	63.5822270553771
SDD+AO	L	627.2	ONL	60.7653846933742	1.43029359462121	36.6227760820766	42.4845534664279	9.23856477437491e-33	57.8663266527137	63.6644427340348
SDL	L	124.6	ONL	36.5793540697431	0.790054977349635	39.6539948958462	46.2997577617376	3.87613889115236e-36	34.9821592757164	38.1765488637699
SDL	L	126	ONL	36.8113497418945	0.789118449799868	39.4663280149229	46.6486998893897	3.85823614367322e-36	35.2158097974846	38.4068896863044
SDL	L	127.4	ONL	37.0433454140459	0.788211112321771	39.285145343265	46.9967307425167	3.82500430564246e-36	35.4494078609135	38.6372829671782
SDL	L	128.8	ONL	37.2753410861972	0.787333065832916	39.1104052696921	47.3438023929096	3.77623613083927e-36	35.6829533661667	38.8677288062277
SDL	L	130.2	ONL	37.5073367583486	0.7864844084364	38.942067569466	47.6898669013877	3.71195125179589e-36	35.9164462170314	39.0982272996657
SDL	L	131.6	ONL	37.7393324304999	0.78566523536848	38.7800934045526	48.0348763462851	3.6324064325111e-36	36.1498863209007	39.3287785400991
SDL	L	133	ONL	37.9713281026513	0.784875638947358	38.6244453238731	48.378782852245	3.53809993319045e-36	36.383273588755	39.5593826165476
SDL	L	134.4	ONL	38.2033237748026	0.784115708523174	38.4750872635432	48.7215386192886	3.42976946684726e-36	36.6166079351413	39.790039614464
SDL	L	135.8	ONL	38.435319446954	0.783385530429261	38.3319845471028	49.063095952121	3.30838345544215e-36	36.8498892781529	40.0207496157551
SDL	L	137.2	ONL	38.6673142489392	0.782685194692629	38.1951052047829	49.4034057513051	3.17512254170462e-36	37.0831166573501	40.2515118405282
SDL	L	138.6	ONL	38.8992875247809	0.782014931760492	38.0644465845558	49.7423846335131	3.031302878634e-36	37.3162690775543	40.4823059720076
SDL	L	140	ONL	39.1311976926339	0.781375077157933	37.9400281565206	50.0799153141208	2.87838892340015e-36	37.5493044313342	40.7130909539337
SDL	L	141.4	ONL	39.3630037430079	0.780765886796722	37.8218555260741	50.4158857458591	2.71804575048995e-36	37.7821813220398	40.943826163976
SDL	L	142.8	ONL	39.5946632145846	0.780187550262682	37.7099232355793	50.7501859024199	2.55208543492406e-36	38.0148570158507	41.1744694133186
SDL	L	144.2	ONL	39.8261353910316	0.779640169810422	37.6042108905201	51.082713453202	2.38241971524838e-36	38.2472906751318	41.4049801069314
SDL	L	145.6	ONL	40.0573772293686	0.77912378533747	37.5046881639307	51.4133671480946	2.21099498400108e-36	38.4794392425781	41.635315216159
SDL	L	147	ONL	40.2883474316012	0.778638350487566	37.4113103249785	51.7420538127533	2.03974124267657e-36	38.7112615545252	41.8654333086771
SDL	L	148.4	ONL	40.5190046997349	0.778183744468377	37.3240206461705	52.0686855614233	1.87051310317491e-36	38.9427165749358	42.095292824534
SDL	L	149.8	ONL	40.7493071541134	0.777759775017427	37.242751063848	52.3931790548056	1.70503943033073e-36	39.1737628083177	42.3248514999091
SDL	L	151.2	ONL	40.9792123334185	0.777366178055176	37.1674221753708	52.7154557147582	1.5448809293964e-36	39.4043583001615	42.5540663666755
SDL	L	152.6	ONL	41.2086789396556	0.777002612287374	37.0979422492458	53.0354445248822	1.39139619290139e-36	39.6344623912573	42.7828954880538
SDL	L	154	ONL	41.4376650931684	0.776668667447994	37.0342088222869	53.3530794145795	1.24571686618706e-36	39.8640339581579	43.0112962281789
SDL	L	155.4	ONL	41.6661294959626	0.776363861979925	36.9761082499598	53.6683010846272	1.10873387228915e-36	40.09303258052	43.2392264114051
SDL	L	156.8	ONL	41.8940291050578	0.776087649930733	36.9235169931229	53.9810536977323	9.81094394736759e-37	40.3214162023605	43.4666420077551
SDL	L	158.2	ONL	42.1213237857835	0.775839412876406	36.876300030889	54.2912915826482	8.63206202603936e-37	40.5491457995335	43.6935017720335
SDL	L	159.6	ONL	42.3479710768214	0.775618472732057	36.8343132321719	54.5989717439992	7.55253298335985e-37	40.7761801223886	43.9197620312542
SDL	L	161	ONL	42.5739285168533	0.775424087871677	36.7974025299675	54.9040572542785	6.57215864270748e-37	41.0024780293182	44.1453790043883
SDL	L	162.4	ONL	42.7991553895465	0.775255455179793	36.7654042104902	55.2065194815311	5.68894821057696e-37	41.228000228277	44.370310550816
SDL	L	163.8	ONL	43.0236092335829	0.775111715060114	36.7381457483866	55.5063333422153	4.89941989131676e-37	41.4527057781947	44.5945126889711
SDL	L	165.2	ONL	43.2472481693061	0.77499195207447	36.7154457998281	55.8034803504003	4.19888953202277e-37	41.6765544146867	44.8179419239255
SDL	L	166.6	ONL	43.4700314803835	0.774895199399521	36.6971149096389	56.0979491343722	3.58176616549691e-37	41.8995071241131	45.0405558366539
SDL	L	168	ONL	43.691916123835	0.774820439069303	36.6829554114365	56.3897309889201	3.04184966584135e-37	42.1215226534013	45.2623095942687
SDL	L	169.4	ONL	43.9128608016661	0.774766607779481	36.672762375564	56.6788247721756	2.57257174673003e-37	42.3425615717488	45.4831600315835
SDL	L	170.8	ONL	44.1328242158824	0.77473259959179	36.6663239654845	56.9652345068946	2.16723055590771e-37	42.562584521143	45.7030639106218
SDL	L	172.2	ONL	44.3517639051656	0.774717266356866	36.6634213607355	57.2489678895776	1.81918483641114e-37	42.7815510525433	45.9219767577879
SDL	L	173.6	ONL	44.5696385715213	0.774719425602116	36.663830093359	57.5300387451644	1.52200014825766e-37	42.9994219389673	46.1398552040752
SDL	L	175	ONL	44.786406335293	0.774737860641504	36.6673199140994	57.8084647860228	1.26957187642371e-37	43.2161574305575	46.3566552400285
SDL	L	176.4	ONL	45.0020253168246	0.774771325277415	36.6736555321756	58.0842680267124	1.05620682724872e-37	43.431717828252	46.5723328053971
SDL	L	177.8	ONL	45.2164536364595	0.774818547612919	36.6825971926973	58.3574745025961	8.76676591648884e-38	43.6460634773405	46.7868437955785
SDL	L	179.2	ONL	45.4296494145414	0.774878233982407	36.6939012843171	58.6281139696755	7.26245033364154e-38	43.8591547608016	47.0001440682813
SDL	L	180.6	ONL	45.641571353076	0.774949075527443	36.7073214574793	58.8962201445451	6.00673804962603e-38	44.0709526696556	47.2121900364964
SDL	L	182	ONL	45.8521775724068	0.77502974779281	36.7226084315949	59.161829211057	4.96213674150413e-38	44.2814176405332	47.4229375042803
SDL	L	183.4	ONL	46.0614256112156	0.775118914138053	36.7395105361974	59.4249795367679	4.09581139625815e-38	44.4905095498708	47.6323416725603
SDL	L	184.8	ONL	46.2692747531697	0.775215241379764	36.7577765844584	59.6857134423951	3.37924845384625e-38	44.6981900133133	47.8403594930262
SDL	L	186.2	ONL	46.4756825369511	0.775317387611862	36.7771534868927	59.9440735878578	2.78792346902184e-38	44.9044189171925	48.0469461567097
SDL	L	187.6	ONL	46.6806076645652	0.775424021037002	36.7973897588488	60.2001052303455	2.30088073203618e-38	45.1091572939609	48.2520580351694
SDL	L	189	ONL	46.8840076746937	0.775533812345547	36.8182340265799	60.4538537564164	1.90035179349732e-38	45.3123650089649	48.4556503404226
SDL	L	190.4	ONL	47.0858412693423	0.775645452401684	36.8394383506518	60.7053662514841	1.57135252792937e-38	45.5140030561689	48.6576794825156
SDL	L	191.8	ONL	47.2860671505164	0.775757651061141	36.8607579849617	60.9546900192797	1.30132425531644e-38	45.7140323969272	48.8581019041055
SDL	L	193.2	ONL	47.4846422752359	0.775869130741869	36.8819501502729	61.2018707714691	1.07979931584935e-38	45.9124122262658	49.056872324206
SDL	L	194.6	ONL	47.6815259271682	0.775978657141049	36.9027798827774	61.4469553877191	8.98079728376096e-39	46.109103990688	49.2539478636485
SDL	L	196	ONL	47.8766756449952	0.776085018618465	36.9230161401204	61.6899882054444	7.48977981211215e-39	46.304067352617	49.4492839373733
SDL	L	197.4	ONL	48.0700501307223	0.776187050430425	36.942436446416	61.9310127682053	6.26568475343026e-39	46.4972630561898	49.6428372052547
SDL	L	198.8	ONL	48.261608086355	0.776283632741723	36.9608265635969	62.1700703851012	5.2598327875495e-39	46.688651767337	49.8345644053729
SDL	L	200.2	ONL	48.4513064689133	0.776373683392112	36.9779791700657	62.4071983702758	4.43235739404827e-39	46.8781923413847	50.0244205964418
SDL	L	201.6	ONL	48.6391045620645	0.776456192614311	36.9937005376962	62.6424324060031	3.75062328441133e-39	47.065845833745	50.2123632903841
SDL	L	203	ONL	48.8249599044905	0.776530199623288	37.0078061450246	62.8758030636497	3.18800891107313e-39	47.251571469195	50.398348339786
SDL	L	204.4	ONL	49.0088311981967	0.776594819670684	37.0201259071535	63.1073372585449	2.72279559755113e-39	47.4353295026557	50.5823328937377
SDL	L	205.8	ONL	49.190675981865	0.776649232786219	37.0305021072811	63.3370560418814	2.3373005416114e-39	47.6170789121556	50.7642730515744
SDL	L	207.2	ONL	49.3704535391626	0.77669271194314	37.0387948434903	63.564975929344	2.01711348044713e-39	47.7967802576541	50.9441268206712
SDL	L	208.6	ONL	49.5481214087715	0.776724602794633	37.0448782380866	63.7911059215825	1.75051541283544e-39	47.9743922264746	51.1218505910685
SDL	L	210	ONL	49.7236382926972	0.776744352312208	37.0486459670856	64.0154487698303	1.52795774189465e-39	48.1498744913104	51.297402094084
SDL	L	211.4	ONL	49.8969617296213	0.776751497453718	37.0500091582606	64.2379987591777	1.34166774095602e-39	48.3231854033487	51.4707380558939
SDL	L	212.8	ONL	50.0680504215495	0.776745689909182	37.0489011608554	64.4587425099243	1.18530327243633e-39	48.4942842754652	51.6418165676337
SDL	L	214.2	ONL	50.2368619071634	0.776726684978641	37.045275459454	64.6776567339706	1.05369222263448e-39	48.663129075017	51.8105947393098
SDL	L	215.6	ONL	50.4033554701306	0.776694371111283	37.0391113296584	64.8947093539692	9.42601081134786e-40	48.8296792803409	51.9770316599203
SDL	L	217	ONL	50.5674905205662	0.776648772868269	37.0304144045554	65.1098569741037	8.48561138613132e-40	48.9938942570192	52.1410867841131
SDL	L	218.4	ONL	50.7292552137069	0.776590453322423	37.0192933813851	65.3230476844984	7.68612765818256e-40	49.1557611712793	52.3027492561345
SDL	L	219.8	ONL	50.8886693030427	0.77652051498133	37.0059600542791	65.5342239145687	7.0023694046206e-40	49.3152978417291	52.4620407643562
SDL	L	221.2	ONL	51.0457528570346	0.776440127342096	36.9906390730471	65.7433214223151	6.413995809085e-40	49.4725222844002	52.6189834296691
SDL	L	222.6	ONL	51.2005257694147	0.776350528369484	36.9735681128039	65.9502684656474	5.90447520825547e-40	49.6274522206306	52.7735993181989
SDL	L	224	ONL	51.3530076741222	0.776252981949079	36.9549896626749	66.1549892474241	5.46035675186873e-40	49.7801050667295	52.9259102815149
SDL	L	225.4	ONL	51.5032199086975	0.77614881508755	36.9351580185822	66.3574032550548	5.07055620277618e-40	49.9304998323258	53.0759399850693
SDL	L	226.8	ONL	51.6511823875649	0.776039348107636	36.9143259085528	66.5574271633466	4.72599339214539e-40	50.0786541161027	53.2237106590271
SDL	L	228.2	ONL	51.7969144434865	0.775925905875633	36.8927465728561	66.7549749934353	4.41916422996236e-40	50.2245849276696	53.3692439593034
SDL	L	229.6	ONL	51.9404356897093	0.77580981723808	36.8706736102165	66.9499593013914	4.14382780906063e-40	50.36830955077	53.5125618286487
SDL	L	231	ONL	52.0817683466129	0.775692417657542	36.8483614449787	67.1422939828275	3.89475538216817e-40	50.5098478653671	53.6536888278588
SDL	L	232.4	ONL	52.2209311652976	0.775574988802764	36.8260538319641	67.3318917180526	3.66763129825538e-40	50.6492163770804	53.7926459535148
SDL	L	233.8	ONL	52.3579449223342	0.775458796694311	36.8039911149321	67.5186678460931	3.45882846831734e-40	50.7864336451008	53.9294561995675
SDL	L	235.2	ONL	52.4928289504848	0.775345054524554	36.7824031840668	67.7025392038822	3.26533845478764e-40	50.9215168780076	54.0641410229621
SDL	L	236.6	ONL	52.6256045872901	0.775234946707318	36.7615140765489	67.8834265803014	3.08463607336392e-40	51.0544853401798	54.1967238344005
SDL	L	238	ONL	52.7562900228807	0.775129568994563	36.7415306613722	68.0612534125256	2.9146718993144e-40	51.185355304408	54.3272247413535
SDL	L	239.4	ONL	52.8849068959741	0.775029983423304	36.7226531223317	68.2359496111128	2.75373450099153e-40	51.3141465515739	54.4556672403744
SDL	L	240.8	ONL	53.0114756819642	0.774937173623501	36.7050665447722	68.4074496440657	2.60045062737265e-40	51.4408778369035	54.5820735270249
SDL	L	242.2	ONL	53.1360154331283	0.774852034187247	36.6889389758406	68.5756932791219	2.45374440095759e-40	51.5655666486696	54.706464217587
SDL	L	243.6	ONL	53.258547206522	0.774775393033088	36.6744257362034	68.7406281684111	2.31277101360683e-40	51.6882325968118	54.8288618162322
SDL	L	245	ONL	53.3790906153925	0.774707982877896	36.661664089536	68.9022080514765	2.17691023349469e-40	51.8088940141797	54.9492872166053
SDL	L	246.4	ONL	53.497665293679	0.774650444401383	36.6507739153084	69.0603945048011	2.04572695191897e-40	51.9275694153756	55.0677611719824
SDL	L	247.8	ONL	53.6142925789221	0.774603333371447	36.6418591241482	69.2151586097194	1.9189341147518e-40	52.0442791670839	55.1843059907603
SDL	L	249.2	ONL	53.7289923855457	0.774567099525906	36.6350037214206	69.3664789253662	1.79638311258284e-40	52.159042398224	55.2989423728674
SDL	L	250.6	ONL	53.8417834646503	0.774542091049832	36.6302727072186	69.5143415533066	1.67803204312427e-40	52.2718772518213	55.4116896774794
SDL	L	252	ONL	53.9526880366154	0.774528562430682	36.6277136035887	69.6587455306969	1.56391103586105e-40	52.3828055037936	55.5225705694372
SDL	L	253.4	ONL	54.0617242708793	0.774526655546375	36.627352906759	69.7996949281784	1.45411800744478e-40	52.491845075786	55.6316034659725
SDL	L	254.8	ONL	54.1689135256748	0.7745364144113	36.6291988939952	69.9372069767008	1.34878099714411e-40	52.5990172490677	55.7388098022818
SDL	L	256.2	ONL	54.2742754142489	0.774557775053954	36.6332397130704	70.0713067020317	1.24804938303422e-40	52.7043417484625	55.8442090800352
SDL	L	257.6	ONL	54.3778307131725	0.774590570495363	36.6394443149614	70.2020303169931	1.15207178635481e-40	52.807839641959	55.9478217843859
SDL	L	259	ONL	54.4795996173545	0.774634529347064	36.647762166559	70.329423171047	1.06098429070106e-40	52.9095315982145	56.0496676364944
SDL	L	260.4	ONL	54.5796008778952	0.77468928061375	36.6581241249433	70.4535382684711	9.74897948559089e-41	53.0094370160577	56.1497647397328
SDL	L	261.8	ONL	54.6778558530274	0.774754353090641	36.6704422777429	70.5744416083719	8.93888247281698e-41	53.107578076557	56.2481336294978
SDL	L	263.2	ONL	54.7743850181449	0.77482917475869	36.684609772441	70.6922077827072	8.17992537124958e-41	53.2039762541994	56.3447937820905
SDL	L	264.6	ONL	54.869207425525	0.774913089194472	36.700503859376	70.8069178216644	7.47203091162853e-41	53.2986517479869	56.4397631030632
SDL	L	266	ONL	54.9623441322235	0.775005340964954	36.7179830558913	70.9186649782184	6.8146958504162e-41	53.3916269350132	56.5330613294337
SDL	L	267.4	ONL	55.0538138893406	0.775105098135705	36.7368913351674	71.0275471310366	6.2069796478198e-41	53.4829220204424	56.6247057582387
SDL	L	268.8	ONL	55.1436389172557	0.775211436703539	36.7570550999154	71.1336756740137	5.64755618208696e-41	53.5725608401212	56.7147169943902
SDL	L	270.2	ONL	55.2318362220837	0.775323374295832	36.7782894954397	71.2371612325587	5.13473623518296e-41	53.6605621181469	56.8031103260204
SDL	L	271.6	ONL	55.3184321165293	0.775439841573678	36.8003929147821	71.3381350180125	4.6665350767407e-41	53.7469540379118	56.8899101951468
SDL	L	273	ONL	55.4034380498809	0.775559728099888	36.8231556344536	71.4367134374275	4.24074505913983e-41	53.831749991874	56.9751261078878
SDL	L	274.4	ONL	55.4868794726967	0.775681853938717	36.8463543683532	71.533037921344	3.85496281604949e-41	53.9149774960705	57.0587814493229
SDL	L	275.8	ONL	55.5687786053562	0.775804983361539	36.8697548181006	71.6272514318977	3.50669130960514e-41	53.9966609347434	57.140896275969
SDL	L	277.2	ONL	55.6491501273264	0.775927876809386	36.8931215156569	71.7194881000482	3.19335085665953e-41	54.0768171586294	57.2214830960235
SDL	L	278.6	ONL	55.7280203513123	0.776049227139705	36.9162056873124	71.809903808177	2.91237385415853e-41	54.1554747708205	57.3005659318042
SDL	L	280	ONL	55.8054007266023	0.776167744406303	36.9387613703336	71.898634191876	2.66122251397075e-41	54.2326474815855	57.3781539716191
SDL	L	281.4	ONL	55.8813225203733	0.776282074118	36.9605298738539	71.9858468764268	2.43744835110828e-41	54.308368932872	57.4542761078747
SDL	L	282.8	ONL	55.9557963197672	0.776390927825836	36.9812646655873	72.0716771851815	2.23868775535516e-41	54.382651971514	57.5289406680204
SDL	L	284.2	ONL	56.0288426208697	0.776493001820533	37.0007159486366	72.156275059153	2.06271502638337e-41	54.4555193805886	57.6021658611509
SDL	L	285.6	ONL	56.1004894606795	0.776586965207138	37.0186284402259	72.2398031052657	1.9074742906437e-41	54.5270015322037	57.6739773891552
SDL	L	287	ONL	56.1707506565166	0.776671607297249	37.0347695464061	72.3223948561556	1.77102745115721e-41	54.5971143684539	57.7443869445794
SDL	L	288.4	ONL	56.2396484287608	0.776745706029468	37.0489043773529	72.4041961123209	1.6516276588778e-41	54.6658822546208	57.8134146029007
SDL	L	289.8	ONL	56.3072032734979	0.77680812080136	37.060813548325	72.4853432471985	1.54768111577532e-41	54.7333276889536	57.8810788580421
SDL	L	291.2	ONL	56.3734374111073	0.776857761966527	37.0702874729147	72.5659704659504	1.45776656922798e-41	54.7994748045494	57.9474000176653
SDL	L	292.6	ONL	56.4383655210563	0.776893683558832	37.0771441731445	72.6461891960824	1.38060004814043e-41	54.8643399414236	58.012391100689
SDL	L	294	ONL	56.5020098237242	0.77691498813519	37.0812112312773	72.7261163532764	1.31506847964457e-41	54.9279468949734	58.0760727524751
SDL	L	295.4	ONL	56.5643899530503	0.776920931903819	37.0823459601504	72.8058514454505	1.26018735371742e-41	54.9903166041673	58.1384633019333
SDL	L	296.8	ONL	56.6255272858214	0.77691090810225	37.0804323237407	72.8854836446303	1.21510378052423e-41	55.0514715098282	58.1995830618146
SDL	L	298.2	ONL	56.6854444828501	0.776885047786723	37.0754956922906	72.9650347169661	1.17885544173672e-41	55.111434042466	58.2594549232342
SDL	L	299.6	ONL	56.7441579723716	0.77684430447816	37.0677189552788	73.0444410099513	1.15036522671522e-41	55.1702189573526	58.3180969873907
SDL	L	301	ONL	56.8016882627427	0.776789722256277	37.057302678302	73.1236351811601	1.12871196229528e-41	55.2278449305163	58.3755315949691
SDL	L	302.4	ONL	56.8580651584821	0.776722405209086	37.0444591512928	73.2025557356961	1.11310205527937e-41	55.2843398285257	58.4317904884385
SDL	L	303.8	ONL	56.9133033450768	0.776643609363459	37.0294298005445	73.2811068795419	1.1028214714156e-41	55.3397161323454	58.4868905578082
SDL	L	305.2	ONL	56.9674201440634	0.776554691001825	37.0124751866728	73.3591861644289	1.09721532891978e-41	55.3939887832343	58.5408515048925
SDL	L	306.6	ONL	57.0204427487159	0.776456962537876	36.9938474022092	73.4367073769841	1.09571142849754e-41	55.4471826712367	58.5937028261952
SDL	L	308	ONL	57.072393397836	0.776351800073075	36.973810483244	73.5135712861926	1.09776950112515e-41	55.4993176206031	58.6454691750688
SDL	L	309.4	ONL	57.1232893881555	0.776240645030148	36.9526406157995	73.5896654650658	1.10286221024549e-41	55.5504083994953	58.6961703768157
SDL	L	310.8	ONL	57.1731454423685	0.776124999109145	36.9306250799696	73.6648677828871	1.11045909467541e-41	55.6004670970064	58.7458237877306
SDL	L	312.2	ONL	57.2219962946614	0.776006196744742	36.9080188802036	73.7390971034782	1.12008185711982e-41	55.6495261074926	58.7944664818302
SDL	L	313.6	ONL	57.2698575174725	0.775885700713593	36.8851009886332	73.8122347979872	1.13121175562612e-41	55.6975984393982	58.8421165955469
SDL	L	315	ONL	57.3167397163657	0.775764955720024	36.8621464360801	73.8841569134395	1.14332547974156e-41	55.7446921667464	58.888787265985
SDL	L	316.4	ONL	57.3626834793534	0.775645240569129	36.8393982265275	73.9547933501966	1.1559214249202e-41	55.7908456374092	58.9345213212976
SDL	L	317.8	ONL	57.407692708429	0.775527938130831	36.8171186771779	74.0240162679276	1.16846221905003e-41	55.8360603316742	58.9793250851839
SDL	L	319.2	ONL	57.4517946216712	0.7754143016266	36.7955450308485	74.0917397333962	1.1804206474452e-41	55.8803612737164	59.0232279696261
SDL	L	320.6	ONL	57.4950181614521	0.775305503398354	36.7748987921274	74.1578873224005	1.19127978545567e-41	55.9237753542695	59.0662609686348
SDL	L	322	ONL	57.5373672421675	0.775202747237706	36.7554071008595	74.2223469243259	1.20051310053592e-41	55.9663043815424	59.1084301027926
SDL	L	323.4	ONL	57.5788815772807	0.775107010173889	36.737253815803	74.2850739594824	1.207648933812e-41	56.0079863603445	59.1497767942168
SDL	L	324.8	ONL	57.6195668302856	0.775019332929332	36.7206346921999	74.345973554623	1.2122150359057e-41	56.0488251342746	59.1903085262967
SDL	L	326.2	ONL	57.6594493199072	0.774940562516448	36.7057086497973	74.4049958266101	1.21381044484881e-41	56.0888455415359	59.2300530982784
SDL	L	327.6	ONL	57.6985580009199	0.774871464086872	36.6926190722205	74.4621020067028	1.21208361513235e-41	56.1280751997529	59.2690408020868
SDL	L	329	ONL	57.7369026167408	0.774812764426794	36.6815021188275	74.5172321205298	1.20674047503607e-41	56.1665225822973	59.3072826511843
SDL	L	330.4	ONL	57.7745062683183	0.774765022271675	36.6724622341919	74.5703595380684	1.19758050344184e-41	56.204209814107	59.3448027225296
SDL	L	331.8	ONL	57.8113953115845	0.774728699677686	36.6655857382981	74.6214711493662	1.18448141212107e-41	56.2411624440698	59.3816281790991
SDL	L	333.2	ONL	57.8475878930155	0.774704154347044	36.6609394282551	74.6705533569419	1.16741457771802e-41	56.2773979939314	59.4177777920996
SDL	L	334.6	ONL	57.8831103561409	0.774691619913381	36.6585668907561	74.7176152010176	1.14644130910277e-41	56.3129423992447	59.4532783130371
SDL	L	336	ONL	57.9179683644548	0.774691269705289	36.6585006022991	74.7626449778996	1.1217068180982e-41	56.3478010206105	59.488135708299
SDL	L	337.4	ONL	57.9522007568712	0.774703064730828	36.6607331729167	74.8056944592143	1.0934545197432e-41	56.3820127652156	59.5223887485268
SDL	L	338.8	ONL	57.9858181513564	0.774726930440429	36.6652508046893	74.8467826184792	1.06199347050608e-41	56.4155883810309	59.556047921682
SDL	L	340.2	ONL	58.0188436488589	0.77476263894377	36.6720109839136	74.885959560409	1.02770330898684e-41	56.4485513669499	59.589135930768
SDL	L	341.6	ONL	58.0512977762893	0.774809860742833	36.6809522443374	74.9232821077339	9.91012492724391e-42	56.4809228252529	59.6216727273257
SDL	L	343	ONL	58.0832036594007	0.774868143751416	36.691990152134	74.9588225142396	9.52388199293424e-42	56.5127266712861	59.6536806475154
SDL	L	344.4	ONL	58.1145826624458	0.774936935839136	36.7050215188192	74.9926606602082	9.12316834821705e-42	56.5439852337402	59.6851800911515
SDL	L	345.8	ONL	58.1454512324122	0.775015581160243	36.7199236409281	75.0248803325542	8.71292927974111e-42	56.5747161054185	59.7161863594058
SDL	L	347.2	ONL	58.1758382868671	0.775103309408821	36.7365521884065	75.0555926941383	8.29799373643309e-42	56.6049495500148	59.7467270237194
SDL	L	348.6	ONL	58.2057527318857	0.77519926914943	36.7547474397812	75.0848911348313	7.88303769432345e-42	56.6346959618122	59.7768095019593
SDL	L	350	ONL	58.2352318880947	0.775302500293197	36.7743289804479	75.1129163985306	7.47231779214798e-42	56.6639943400551	59.8064694361342
SDL	L	351.4	ONL	58.2642818319157	0.775411970633688	36.7951025450159	75.1397760654901	7.06980321501296e-42	56.6928525663509	59.8357110974805
SDL	L	352.8	ONL	58.2929345413802	0.775526565566372	36.8168579869541	75.1656192445303	6.67888511197179e-42	56.7213045686142	59.8645645141461
SDL	L	354.2	ONL	58.3212018971264	0.775645097854686	36.8393710546161	75.190576280871	6.3025480350174e-42	56.7493643050821	59.8930394891708
SDL	L	355.6	ONL	58.3491102550865	0.775766301147338	36.8624020892381	75.2148039542189	5.94323422720355e-42	56.7770603484658	59.9211601617072
SDL	L	357	ONL	58.3766829346171	0.775888892174378	36.8857077867827	75.2384568504651	5.6028196388571e-42	56.8044182652198	59.9489476040144
SDL	L	358.4	ONL	58.4039318287589	0.776011496616161	36.9090270680447	75.2616837294709	5.28283561008497e-42	56.8314523557239	59.9764113017939
SDL	L	359.8	ONL	58.4308889155433	0.776132757096879	36.9321015854711	75.2846576584447	4.98420789659837e-42	56.8581969764358	60.0035808546508
SDL	L	361.2	ONL	58.4575632707602	0.776251211347159	36.9546525366299	75.3075324279481	4.70769001218935e-42	56.8846637661367	60.0304627753837
SDL	L	362.6	ONL	58.4839926766574	0.776365487929136	36.976417926433	75.3304900668068	4.45343783026206e-42	56.9108929116614	60.0570924416534
SDL	L	364	ONL	58.5101860145053	0.776474152868803	36.9971234116061	75.3536815080457	4.22152537304783e-42	56.936895809139	60.0834762198716
SDL	L	365.4	ONL	58.5361610187684	0.776575728290527	37.0164858788947	75.3772734407034	4.01185246974844e-42	56.9626927854615	60.1096292520754
SDL	L	366.8	ONL	58.5619526296389	0.77666888936335	37.0342510596208	75.401439959367	3.82393115262219e-42	56.9883211055218	60.135584153756
SDL	L	368.2	ONL	58.5875697531919	0.776752238097072	37.0501505043114	75.4263288596667	3.65738730322537e-42	57.0137921286817	60.1613473777021
SDL	L	369.6	ONL	58.6130329039357	0.776824468044681	37.0639330838269	75.4520941538679	3.51169942855513e-42	57.0391286624891	60.1869371453823
SDL	L	371	ONL	58.6383626211832	0.776884311789917	37.0753550937467	75.4788862785531	3.38636152682941e-42	57.0643534709078	60.2123717714585
SDL	L	372.4	ONL	58.6635938575289	0.776930686746267	37.0842082102471	75.5068564780316	3.28073989446888e-42	57.0895034070041	60.2376843080537
SDL	L	373.8	ONL	58.6887355190481	0.7769624832965	37.0902791798627	75.5361253352199	3.19445554030692e-42	57.1145893243505	60.2628817137457
SDL	L	375.2	ONL	58.7138197410845	0.776978802277296	37.0933952786661	75.5668231475511	3.12705129777195e-42	57.1396449362882	60.2879945458808
SDL	L	376.6	ONL	58.7388490419236	0.776978803255372	37.0933954633382	75.5990366736139	3.07830844992559e-42	57.1646742354095	60.3130238484376
SDL	L	378	ONL	58.763842330093	0.776962480631984	37.0902786648079	75.6327928245574	3.04737286905177e-42	57.1896961400578	60.3379885201282
SDL	L	379.4	ONL	58.7888020526167	0.776930699260675	37.084210589069	75.6680127436848	3.03282797052428e-42	57.2147115801376	60.3628925250958
SDL	L	380.8	ONL	58.8137107445406	0.776884365808973	37.0753653907071	75.7045878807172	3.03354178650453e-42	57.2397014995448	60.3877199895364
SDL	L	382.2	ONL	58.8385588866332	0.776824461844603	37.0639318820691	75.7424125740305	3.04852641432633e-42	57.2646546560289	60.4124631172375
SDL	L	383.6	ONL	58.8633436402747	0.77675218530518	37.050140409788	75.7813685675667	3.07674336714258e-42	57.2895661082729	60.4371211722766
SDL	L	385	ONL	58.8880723432578	0.776668879285901	37.0342491113711	75.8213363684686	3.11711573167703e-42	57.3144408367673	60.4617038497484
SDL	L	386.4	ONL	58.9127303695413	0.776575763310301	37.0164925258861	75.8621800381905	3.1688237323648e-42	57.3392620748114	60.4861986642711
SDL	L	387.8	ONL	58.9373000937156	0.776474133106765	36.9971196119499	75.903752077227	3.23101691764863e-42	57.3640099229366	60.5105902644947
SDL	L	389.2	ONL	58.96178960059	0.776365452208194	36.9764110848165	75.9459213864896	3.30260661879316e-42	57.3886898981417	60.5348893030382
SDL	L	390.6	ONL	58.9862007476389	0.776251248335912	36.9546595403109	75.9885422072951	3.38238829548362e-42	57.4133011781409	60.559100317137
SDL	L	392	ONL	59.0105044955397	0.776132743842748	36.9320990201292	76.0314584891368	3.46948712326783e-42	57.4378125795949	60.5831964114845
SDL	L	393.4	ONL	59.0347089042966	0.776011461885512	36.9090204154094	76.0745321478335	3.562490501162e-42	57.462229492047	60.6071883165462
SDL	L	394.8	ONL	59.0588194080539	0.775888916579531	36.8857123797411	76.1176221828401	3.65984098902555e-42	57.4865546958314	60.6310841202764
SDL	L	396.2	ONL	59.0828030421156	0.775766286436424	36.8623992432096	76.160570619174	3.76031682645801e-42	57.5107531611932	60.6548529230381
SDL	L	397.6	ONL	59.1066804133266	0.775645097661262	36.8393709658876	76.2032540288671	3.86196116114308e-42	57.5348428215458	60.6785180051074
SDL	L	399	ONL	59.1304303320101	0.775526586277794	36.81686186611	76.2455232074141	3.96309515741501e-42	57.55880032289	60.7020603411302
SDL	L	400.4	ONL	59.1540432665323	0.775411945208076	36.7950976639608	76.2872478713991	4.06190128748493e-42	57.5826140454175	60.725472487647
SDL	L	401.8	ONL	59.1775336336106	0.775302522319675	36.7743331030508	76.328313051986	4.1561206427555e-42	57.6062960469152	60.7487712203059
SDL	L	403.2	ONL	59.2008688296549	0.775199242801596	36.7547423856752	76.3685844373389	4.24406371945315e-42	57.6298121056368	60.771925553673
SDL	L	404.6	ONL	59.2240683657901	0.775103312760227	36.7365527658365	76.4079670294361	4.32340469320954e-42	57.6531796229852	60.7949571085951
SDL	L	406	ONL	59.2471179770809	0.77501561233796	36.7199294912426	76.4463541558245	4.3923086210587e-42	57.6763827954126	60.8178531587492
SDL	L	407.4	ONL	59.269996125147	0.774936931757211	36.7050206870754	76.4836384694547	4.44908517597937e-42	57.6993987035031	60.8405935467909
SDL	L	408.8	ONL	59.2927140483494	0.774868140869602	36.691989548079	76.519746936308	4.49186572283098e-42	57.7222370651953	60.8631910315036
SDL	L	410.2	ONL	59.315271583538	0.77480988519692	36.6809568172711	76.5546138695209	4.51923105338655e-42	57.744896589606	60.8856465774699
SDL	L	411.6	ONL	59.3376475286336	0.774762671557302	36.6720171015368	76.58816009987	4.53016225352097e-42	57.7673551895472	60.9079398677201
SDL	L	413	ONL	59.3598387211181	0.774726954779257	36.6652553560254	76.62033488693	4.52383640825469e-42	57.7896089081035	60.9300685341327
SDL	L	414.4	ONL	59.3818359656585	0.774703046345717	36.6607296380692	76.6510939201327	4.49986259339769e-42	57.8116480061071	60.9520239252099
SDL	L	415.8	ONL	59.4036587733796	0.77469128098868	36.658502684664	76.6804277151115	4.45794717343174e-42	57.8334914097055	60.9738261370537
SDL	L	417.2	ONL	59.4252632685594	0.774691615578123	36.658566018637	76.7082824618058	4.39876696133237e-42	57.855095319177	60.9954312179417
SDL	L	418.6	ONL	59.4466719616907	0.774704132943955	36.6609353274005	76.7346777095241	4.32282750361713e-42	57.8764821000016	61.0168618233798
SDL	L	420	ONL	59.4678730563855	0.774728679311681	36.6655818356317	76.7596122931975	4.23126840716396e-42	57.8976402244544	61.0381058883167
SDL	L	421.4	ONL	59.4888776120162	0.77476503766236	36.6724651032936	76.7831209724015	4.12540916421e-42	57.9185811307961	61.0591740932363
SDL	L	422.8	ONL	59.5096207356079	0.774812765704841	36.6815023187254	76.8051629627868	4.00718178569858e-42	57.9392406988655	61.0800007723503
SDL	L	424.2	ONL	59.5301258791895	0.774871439984866	36.6926144678938	76.8258098147896	3.87830600772207e-42	57.9596431201621	61.1006086382168
SDL	L	425.6	ONL	59.5504356413731	0.774940542132296	36.7057047517468	76.8451673434409	3.74059439540288e-42	57.9798318986386	61.1210393841076
SDL	L	427	ONL	59.5705179710653	0.77501933739532	36.7206355058118	76.8632666267006	3.59626210357724e-42	57.999776267187	61.1412596749437
SDL	L	428.4	ONL	59.5903077311622	0.775107015715992	36.7372548372137	76.8801036797695	3.44755339266433e-42	58.0194125044791	61.1612029578453
SDL	L	429.8	ONL	59.6098806186889	0.775202737326121	36.7554051955387	76.8958593003671	3.29627515584116e-42	58.0388177753832	61.1809434619945
SDL	L	431.2	ONL	59.6291634980664	0.775305505704399	36.7748992079124	76.9105379225841	3.14452962737762e-42	58.0579206868137	61.2004063093191
SDL	L	432.6	ONL	59.648256983831	0.775414302611388	36.7955452000388	76.9243703436364	2.99386257881983e-42	58.0768236341257	61.2196903335362
SDL	L	434	ONL	59.667021526255	0.77552794675161	36.8171203005991	76.9372938476007	2.84619484869472e-42	58.0953891343811	61.238653918129
SDL	L	435.4	ONL	59.6854824562111	0.775645241431295	36.8393983810415	76.949459969707	2.70287093153262e-42	58.1136446127433	61.257320299679
SDL	L	436.8	ONL	59.7037413847362	0.775764946642551	36.8621447059266	76.9611228802348	2.56490695929338e-42	58.1316938510117	61.2757889184607
SDL	L	438.2	ONL	59.7216583885945	0.775885714588624	36.8851036266679	76.9722360724982	2.43355980389299e-42	58.1493992862116	61.2939174909774
SDL	L	439.6	ONL	59.7393340823222	0.776006199947604	36.9080194938474	76.9830628754716	2.30946203925976e-42	58.166863889548	61.3118042750964
SDL	L	441	ONL	59.7566783368899	0.776124969319761	36.9306194193064	76.9936295043619	2.19339402998634e-42	58.1840000437381	61.3293566300418
SDL	L	442.4	ONL	59.7736671864959	0.776240676913977	36.9526467008189	77.0040387784523	2.08577618726201e-42	58.2007861419844	61.3465482310074
SDL	L	443.8	ONL	59.7904107396206	0.776351829977911	36.9738161988173	77.0145808007199	1.98682063636613e-42	58.2173349100076	61.3634865692336
SDL	L	445.2	ONL	59.8068760369233	0.776456930930058	36.9938414025517	77.0253618127733	1.89680809954136e-42	58.2336160148739	61.3801360589727
SDL	L	446.6	ONL	59.8229151552567	0.776554733010327	37.012483224319	77.0363151652585	1.81588844818248e-42	58.2494837208409	61.3963465896726
SDL	L	448	ONL	59.8386956222744	0.776643672299674	37.0294418372108	77.0478119587191	1.74400094967525e-42	58.2651082992771	61.4122829452717
SDL	L	449.4	ONL	59.8541358049539	0.776722443294858	37.0444664562175	77.0598768217029	1.68118222580155e-42	58.2804104082936	61.4278612016142
SDL	L	450.8	ONL	59.869269655635	0.776789672939305	37.0572933125674	77.0726899974028	1.62738947366427e-42	58.2954264099239	61.4431129013461
SDL	L	452.2	ONL	59.8840070438517	0.776844299175264	37.0677179933299	77.0862412293268	1.58256503578784e-42	58.3100680382005	61.4579460495028
SDL	L	453.6	ONL	59.8984573310681	0.776884986685499	37.0754840845028	77.1008043116122	1.54666899727409e-42	58.3244469978789	61.4724676642573
SDL	L	455	ONL	59.9124638486457	0.77691091633225	37.080433956073	77.1162595210901	1.51972482818805e-42	58.3384080583119	61.4865196389796
SDL	L	456.4	ONL	59.9262033990309	0.776920754721726	37.0823377921417	77.1329675965408	1.50174223059796e-42	58.3521303974495	61.5002764006123
SDL	L	457.8	ONL	59.9395248353521	0.7769114105766	37.0812125611404	77.1510419583963	1.4922818455336e-42	58.3654691567888	61.5135805139153
SDL	L	459.2	ONL	59.9524759788526	0.776877229790787	37.0772018253846	77.1711071966903	1.49030318045262e-42	58.378483817815	61.5264681398902
SDL	L	460.6	ONL	59.9651223326523	0.77681263073218	37.0704462872854	77.1938044778347	1.49489118483599e-42	58.3912513919611	61.5389932733435
SDL	L	462	ONL	59.9774442180836	0.776712007022223	37.0611243822641	77.2196691641558	1.50517610757112e-42	58.4037638125288	61.5511246236383
SDL	L	463.4	ONL	59.9893822141739	0.77657031678111	37.049470359573	77.2491311061571	1.520239137624e-42	58.4159722068007	61.5627922215472
SDL	L	464.8	ONL	60.0010337832339	0.776382092169826	37.0357045352227	77.2828667589994	1.53903817059729e-42	58.4279854291425	61.5740821373253
SDL	L	466.2	ONL	60.0123886145007	0.776142139324008	37.0200468186469	77.3213894387559	1.56063230851551e-42	58.4398040062953	61.5849732227062
SDL	L	467.6	ONL	60.0233952244727	0.775845413677647	37.0027438408697	77.3651479615649	1.58400439470432e-42	58.4513870295364	61.595403419409
SDL	L	469	ONL	60.0340925351839	0.775486855217509	36.9840542410248	77.4147132620907	1.60794895989141e-42	58.4627840460093	61.6054010243585
SDL	L	470.4	ONL	60.0445293977038	0.775061373331055	36.9642454199429	77.4706771150842	1.63114386671964e-42	58.4740546084926	61.6150041869151
SDL	L	471.8	ONL	60.054703251697	0.774563788926913	36.9435309609694	77.5335796873454	1.65241852825191e-42	58.4852069624748	61.6241995409191
SDL	L	473.2	ONL	60.0645956000243	0.773989244321231	36.9221997441934	77.6039150940649	1.6703286613134e-42	58.4962328755277	61.632958324521
SDL	L	474.6	ONL	60.0742047519538	0.773332958273899	36.9005348163763	77.6821989923217	1.68339333553441e-42	58.507140760343	61.6412687435647
SDL	L	476	ONL	60.0835199627894	0.772589518856587	36.8787463952722	77.7690073400316	1.69033376855033e-42	58.5179311506846	61.6491087748942
SDL	L	477.4	ONL	60.0926473761551	0.77175424704197	36.8570953513808	77.8650037968461	1.68966768262475e-42	58.5287200576673	61.6565746946429
SDL	L	478.8	ONL	60.101469344464	0.770822138763407	36.8358445874108	77.9706060867452	1.68019643800263e-42	58.5394003637276	61.6635383252004
SDL	L	480.2	ONL	60.1100828949355	0.769787866733628	36.8151907192138	78.0865553908966	1.6608524216765e-42	58.5500801862536	61.6700856036175
SDL	L	481.6	ONL	60.1184866473259	0.768646774573632	36.7954026611122	78.2134117204532	1.63068221243194e-42	58.5607679793984	61.6762053152533
SDL	L	483	ONL	60.1266118772143	0.767393579369312	36.7766755938392	78.3517265372872	1.58927456398851e-42	58.5714060160338	61.6818177383948
SDL	L	484.4	ONL	60.1345645423392	0.766023263665814	36.7592329361086	78.5022693104182	1.53629676901368e-42	58.5821107523505	61.6870183323279
SDL	L	485.8	ONL	60.142276352213	0.764530914286631	36.7432781372444	78.6655911858458	1.47202925793091e-42	58.5928241540408	61.6917285503853
SDL	L	487.2	ONL	60.1498617640337	0.762910983655453	36.7289547148869	78.8425688614789	1.39711151886189e-42	58.6036721313465	61.6960513967208
SDL	L	488.6	ONL	60.1571945067308	0.761158730693633	36.716503018603	79.033704903983	1.31255116268883e-42	58.6145383667693	61.6998506466924
SDL	L	490	ONL	60.1643131912713	0.75926901338388	36.7060788615834	79.2397847544619	1.21980356832986e-42	58.6254721116321	61.7031542709104
SDL	L	491.4	ONL	60.1713332083337	0.757236355766963	36.6977993607713	79.4617595286871	1.1206596538206e-42	58.6366000134147	61.7060664032528
SDL	L	492.8	ONL	60.1781356637671	0.75505581960097	36.6918420910253	79.7002474539829	1.017191818548e-42	58.6478134251993	61.7084579023349
SDL	L	494.2	ONL	60.1848185182718	0.752722063667829	36.6883135448535	79.9562300924276	9.11604299221438e-43	58.6592212636623	61.7104157728814
SDL	L	495.6	ONL	60.1912550648287	0.750230190066797	36.6873952360821	80.2303824369818	8.06135348531216e-43	58.6707069780328	61.7118031516246
SDL	L	497	ONL	60.1976266731739	0.747574604373051	36.6891200704547	80.5239053347168	7.03015988212656e-43	58.6824632876316	61.7127900587163
SDL	L	498.4	ONL	60.2038478090274	0.744750358658758	36.6936329624753	80.8376217736238	6.04242025449692e-43	58.694414847131	61.7132807709238
SDL	L	499.8	ONL	60.2099161601011	0.741752346984836	36.7010148255164	81.1725320517685	5.11569126906392e-43	58.7065697538403	61.7132625663619
SDL	L	501.2	ONL	60.2158544019951	0.738575466603573	36.7113465646845	81.5297246182639	4.26374005104293e-43	58.7189610768253	61.7127477271648
SDL	L	502.6	ONL	60.2217381897152	0.735214354325018	36.7246542033871	81.9104494294092	3.49653956310056e-43	58.731675306331	61.7118010730993
SDL	L	504	ONL	60.2275140421418	0.731664282665566	36.7410147145	82.3157771522257	2.81973461906893e-43	58.7446685687358	61.7103595155477
SDL	L	505.4	ONL	60.233111546867	0.727920367975172	36.7605009331447	82.7468418206446	2.23489219300938e-43	58.7578803586856	61.7083427350484
SDL	L	506.8	ONL	60.2386036767032	0.723977694491274	36.7831146873393	83.2050547068744	1.74003287746653e-43	58.7713935131461	61.7058138402604
SDL	L	508.2	ONL	60.2441514858201	0.719831287413291	36.808847027699	83.69204359303	1.33002616302557e-43	58.7853790459428	61.7029239256973
SDL	L	509.6	ONL	60.2494797745654	0.715476842408566	36.8377522334351	84.2088467486143	9.97641072364189e-44	58.7995704333798	61.6993891157509
SDL	L	511	ONL	60.2548110002692	0.71090981118701	36.8697920506117	84.7573209035635	7.33917553584748e-44	58.8141991685418	61.6954228319966
SDL	L	512.4	ONL	60.2600401659349	0.706125857160013	36.9049763601197	85.3389513426068	5.2924961606242e-44	58.8291689160543	61.6909114158155
SDL	L	513.8	ONL	60.2652429677417	0.701120928146056	36.9432469980468	85.955561370987	3.7394274453227e-44	58.8445633585105	61.6859225769728
SDL	L	515.2	ONL	60.2704076584396	0.695891125092943	36.9845686635042	86.6089614957942	2.58740047082103e-44	58.8603784471943	61.6804368696849
SDL	L	516.6	ONL	60.2754905811727	0.690433019445983	37.0288979250261	87.3009964522539	1.75239299528265e-44	58.8765772522239	61.6744039101215
SDL	L	518	ONL	60.2805676191637	0.684743349916268	37.0761458374056	88.0338124153158	1.16119305343393e-44	58.8932419804323	61.6678932578951
SDL	L	519.4	ONL	60.2855919416053	0.678819081376745	37.1262340218787	88.8095128665759	7.52472453827506e-45	58.9103316754249	61.6608522077857
SDL	L	520.8	ONL	60.2906148072504	0.672657832191098	37.179046831581	89.6304360433317	4.76658118992556e-45	58.9279020964212	61.6533275180795
SDL	L	522.2	ONL	60.2957615035721	0.666257571367987	37.2344811414222	90.4991764367801	2.95005891325126e-45	58.9460823351229	61.6454406720213
SDL	L	523.6	ONL	60.3007595680629	0.659616784221902	37.2923740377904	91.4178671775232	1.78360156309971e-45	58.9646026145769	61.6369165215488
SDL	L	525	ONL	60.3057453694182	0.652734403847923	37.3525431090725	92.3894083319507	1.05304862355687e-45	58.9836010626684	61.6278896761679
SDL	L	526.4	ONL	60.3108451758188	0.645610581331037	37.4148476121669	93.4167544953766	6.06872349438737e-46	59.0032032945549	61.6184870570827
SDL	L	527.8	ONL	60.3158751827383	0.638245505554964	37.4790081481897	94.5026242375067	3.41398415789686e-46	59.0232246216407	61.6085257438359
SDL	L	529.2	ONL	60.3209958222115	0.630640766198684	37.5447974366877	95.6503275007238	1.87427735921119e-46	59.0438218294389	61.5981698149841
SDL	L	530.6	ONL	60.3260791386336	0.622798505511678	37.6118879783948	96.8629157018785	1.00434289479432e-46	59.0648620989726	61.5872961782946
SDL	L	532	ONL	60.3313398711231	0.614722630776811	37.6800277717637	98.1440032472593	5.25216651484588e-47	59.0865518369146	61.5761279053317
SDL	L	533.4	ONL	60.3365059312594	0.606417405209063	37.7487355455677	99.4966592531399	2.68220450479636e-47	59.1086096739982	61.5644021885206
SDL	L	534.8	ONL	60.3418235306602	0.597889666713464	37.817697563494	100.924680405254	1.33777771276316e-47	59.1312675425195	61.5523795188009
SDL	L	536.2	ONL	60.347166282814	0.589147030374977	37.8863089689018	102.431418935278	6.52326205065238e-48	59.1543829284967	61.5399496371314
SDL	L	537.6	ONL	60.3525801694885	0.580205114014862	37.954172921429	104.019386785244	3.11281403976111e-48	59.177969747713	61.527190591264
SDL	L	539	ONL	60.3581847282354	0.571087344639955	38.0209804512615	105.689935689765	1.45544063392554e-48	59.2020997904417	61.5142696660291
SDL	L	540.4	ONL	60.3636468214383	0.561818115413029	38.0861764811892	107.443397009477	6.68294584492225e-49	59.2263900117661	61.5009036311106
SDL	L	541.8	ONL	60.3693555248498	0.552424985628981	38.1494784893536	109.280639173325	3.01792687593444e-49	59.2511734886799	61.4875375610197
SDL	L	543.2	ONL	60.3750323800085	0.542936321790491	38.2102302427387	111.200945593222	1.34429557713208e-49	59.2761138143191	61.4739509456979
SDL	L	544.6	ONL	60.3808598694646	0.53338394484426	38.2680106122722	113.203369642284	5.9210886725327e-50	59.3013288108286	61.4603909281006
SDL	L	546	ONL	60.3866797892613	0.523800729729656	38.3220019591953	115.285596910925	2.58894359581906e-50	59.3265931680142	61.4467664105085
SDL	L	547.4	ONL	60.392616144692	0.514223646619893	38.3716569860382	117.444260958566	1.1277430613914e-50	59.3519558076967	61.4332764816874
SDL	L	548.8	ONL	60.3984487675087	0.504691007916269	38.4159784643989	119.674113111065	4.9197283135215e-51	59.377118422436	61.4197791125814
SDL	L	550.2	ONL	60.4045666094399	0.495245750587614	38.4543553386766	121.968874115062	2.15917850252602e-51	59.4023828699079	61.4067503489719
SDL	L	551.6	ONL	60.4106329218111	0.485932304957004	38.4856057608155	124.319030254958	9.5991649999842e-52	59.4273218560932	61.3939439875291
SDL	L	553	ONL	60.4167199701635	0.476799004773456	38.5086249160079	126.713183889445	4.35369966193727e-52	59.4519093392289	61.3815306010981
SDL	L	554.4	ONL	60.4229482747716	0.467898606150505	38.5225732289938	129.136841786906	2.02895153950624e-52	59.4761588516595	61.3697376978837
SDL	L	555.8	ONL	60.4291630536776	0.459285479854153	38.525957668579	131.572117352517	9.80899943793956e-53	59.4998048725712	61.358521234784
SDL	L	557.2	ONL	60.4354852012434	0.451019088253099	38.5178789754034	133.997621775442	4.96268382092521e-53	59.5228477581543	61.3481226443325
SDL	L	558.6	ONL	60.4417562004289	0.443160541336722	38.4968825382589	136.387946494776	2.65645131173201e-53	59.5450046933384	61.3385077075193
SDL	L	560	ONL	60.4481586598239	0.435775518670907	38.4621902245065	138.71398476947	1.5192802756928e-53	59.5663252418789	61.3299920777689
SDL	L	561.4	ONL	60.4546482015233	0.428931227487527	38.4128322987559	140.942520216207	9.38600979720513e-54	59.5866286868589	61.3226677161877
SDL	L	562.8	ONL	60.4611491011621	0.422696477489895	38.3480398922694	143.036794297884	6.33223179543329e-54	59.605699785461	61.3165984168631
SDL	L	564.2	ONL	60.4677031324893	0.417141576186869	38.2675218508613	144.957267710475	4.71131827982497e-54	59.6234379850076	61.311968279971
SDL	L	565.6	ONL	60.4743169267083	0.412336764790003	38.1714848376289	146.662442184866	3.89897638884758e-54	59.6397079182654	61.3089259351513
SDL	L	567	ONL	60.4808599542598	0.408350159592626	38.0603550892329	148.110288519529	3.61673039636895e-54	59.6542413215587	61.3074785869608
SDL	L	568.4	ONL	60.487572987907	0.405248228922469	37.9355746467916	149.260548648763	3.77622917844727e-54	59.6671450823961	61.3080008934179
SDL	L	569.8	ONL	60.4942712540268	0.403091460230065	37.7986143876761	150.075794757596	4.4523236688213e-54	59.6781124563931	61.3104300516604
SDL	L	571.2	ONL	60.5011055146224	0.401935654374324	37.6520105332606	150.524355966384	5.921784836823e-54	59.6871822890934	61.3150287401514
SDL	L	572.6	ONL	60.5079416290763	0.401827911540082	37.4983696065836	150.58172887286	8.86061613299731e-54	59.6941260402311	61.3217572179215
SDL	L	574	ONL	60.5147354695467	0.402806609169624	37.3407399689463	150.23272729883	1.48291339496126e-53	59.6988230724273	61.330647866666
SDL	L	575.4	ONL	60.5215831798859	0.40490057993958	37.1825433594941	149.472700653867	2.75186248159101e-53	59.7013126087302	61.3418537510416
SDL	L	576.8	ONL	60.5284989224653	0.408127348843743	37.0269787655039	148.307872760665	5.6061831438923e-53	59.7015747021472	61.3554231427834
SDL	L	578.2	ONL	60.5355209860152	0.41249375818117	36.8771717184675	146.754998797891	1.23949892665078e-52	59.6996352652231	61.3714067068073
SDL	L	579.6	ONL	60.5424328133459	0.417995027635648	36.7355915599257	144.840078973664	2.94115409675929e-52	59.6952886238179	61.3895770028739
SDL	L	581	ONL	60.5494429585628	0.424617317963644	36.6046673903072	142.597676535998	7.39736206222893e-52	59.6887727931515	61.4101131239741
SDL	L	582.4	ONL	60.5564773631631	0.432337075872422	36.4860536633771	140.06774052622	1.95019434605301e-51	59.6800625342873	61.4328921920389
SDL	L	583.8	ONL	60.5636082926877	0.441122662920784	36.3808160880891	137.29425709321	5.3339974736299e-51	59.66929511519	61.4579214701853
SDL	L	585.2	ONL	60.570702102614	0.450935611400798	36.2893961884346	134.322285867944	1.50024589033679e-50	59.6564154630714	61.4849887421566
SDL	L	586.6	ONL	60.5777639948481	0.461733125065109	36.2120260685508	131.196487118627	4.30306525716662e-50	59.6415161585048	61.5140118311914
SDL	L	588	ONL	60.5849301761514	0.473468384712494	36.1483715572711	127.959821885342	1.25008878794282e-49	59.6248286186572	61.5450317336457
SDL	L	589.4	ONL	60.5921754921449	0.486092031271273	36.0977654734281	124.651653584361	3.65800100728393e-49	59.6064278601836	61.5779231241062
SDL	L	590.8	ONL	60.5993962825197	0.49955354443321	36.0593555707484	121.307109033278	1.07323982470436e-48	59.5863126387085	61.6124799263309
SDL	L	592.2	ONL	60.6066091271033	0.513801650197704	36.0319872019384	117.957209954041	3.14639964238923e-48	59.5646032021362	61.6486150520705
SDL	L	593.6	ONL	60.6137641175873	0.528786608341169	36.014679108274	114.628024162215	9.18757957802325e-48	59.5413503466471	61.6861778885274
SDL	L	595	ONL	60.6210207873808	0.544459143444855	36.0062860019549	111.341726036273	2.66567158767077e-47	59.5168131583381	61.7252284164235
SDL	L	596.4	ONL	60.6283834722391	0.560771960253861	36.0057487801429	108.115932624008	7.66956301589076e-47	59.4910915287409	61.7656754157373
SDL	L	597.8	ONL	60.6356074776169	0.577678991247033	36.011956268583	104.964190140831	2.18551859040505e-46	59.4640336870375	61.8071812681962
SDL	L	599.2	ONL	60.6429953595723	0.595137228447762	36.0239605189396	101.897499367905	6.15944009495096e-46	59.4360289915002	61.8499617276444
SDL	L	600.6	ONL	60.6502690947354	0.613105564870534	36.0408650412902	98.923044529114	1.71550426466077e-45	59.406882329007	61.8936558604638
SDL	L	602	ONL	60.6576669063265	0.631544241504918	36.0618369824271	96.0465837860928	4.71758067728758e-45	59.3769120753684	61.9384217372846
SDL	L	603.4	ONL	60.6649982258875	0.650416635107745	36.0861654904672	93.2709819388891	1.28027586764382e-44	59.3460015073656	61.9839949444093
SDL	L	604.8	ONL	60.6723913787599	0.669688025925725	36.1131653414002	90.5979934386478	3.42726570876631e-44	59.3143488763486	62.0304338811712
SDL	L	606.2	ONL	60.6797762752023	0.689326339629319	36.1423555227584	88.0276478450432	9.04570517519425e-44	59.2819488328281	62.0776037175765
SDL	L	607.6	ONL	60.6870699831014	0.709300746597626	36.1731732889406	85.5590104397961	2.35370067934476e-43	59.2487804796207	62.1253594865822
SDL	L	609	ONL	60.6945169412356	0.729581659075178	36.2051844996867	83.1908480514332	6.03545893099385e-43	59.2151478696011	62.1738860128702
SDL	L	610.4	ONL	60.701897922622	0.750143013850312	36.2380330556577	80.9204335731304	1.5251868227842e-42	59.1808842885855	62.2229115566585
SDL	L	611.8	ONL	60.7093160900596	0.770957993731773	36.2714692183429	78.745296869159	3.79693854875598e-42	59.1461470415152	62.2724851386041
SDL	L	613.2	ONL	60.7167446141943	0.792003750727365	36.3050960804547	76.6621932767779	9.31465930799814e-42	59.110955126556	62.3225341018326
SDL	L	614.6	ONL	60.7240861799921	0.813256557102773	36.3388084865647	74.6678101143405	2.25117335989506e-41	59.0752592298661	62.3729131301182
SDL	L	616	ONL	60.7315507691944	0.834696415655502	36.3723328320599	72.7588493614182	5.36058275737714e-41	59.0393094799427	62.4237920584461
SDL	L	617.4	ONL	60.7389272732869	0.856304286520257	36.4055512111919	70.9314763798629	1.25785835809633e-40	59.0029331819827	62.4749213645911
SDL	L	618.8	ONL	60.7463037773794	0.878068569131772	36.4383497410101	69.181731259832	2.90930969163776e-40	58.9662417369368	62.5263658178221
SDL	L	620.2	ONL	60.7537683665817	0.899978796443817	36.470636070501	67.5057774768079	6.6345181804974e-40	58.9293442638791	62.5781924692844
SDL	L	621.6	ONL	60.7611448706742	0.922022869026413	36.5023624436699	65.8998240844432	1.49215548940526e-39	58.8920889963583	62.6302007449901
SDL	L	623	ONL	60.7685213747667	0.944192228386843	36.5334716933663	64.3603278525073	3.31076482589331e-39	58.8545812177977	62.6824615317357
SDL	L	624.4	ONL	60.775985963969	0.966479140702131	36.5639187365779	62.8839086168133	7.24895914096525e-39	58.816924550663	62.735047377275
SDL	L	625.8	ONL	60.7833624680614	0.988873944710699	36.5936968806201	61.4672504955563	1.56668431456094e-38	58.7789623313414	62.7877626047815
SDL	L	627.2	ONL	60.790738972154	1.01137030004959	36.6227808367615	60.1073009254605	3.34324768511716e-38	58.7407953812125	62.8406825630954
SDL+AO	L	124.6	ONL	33.7564846411753	0.790054975665707	39.6539948934227	42.726754062566	8.80906045581103e-35	32.1592898505497	35.3536794318009
SDL+AO	L	126	ONL	34.0246498009022	0.789118448216189	39.4663280124808	43.1172910452357	8.1339599981799e-35	32.4291098596913	35.6201897421132
SDL+AO	L	127.4	ONL	34.2928149606291	0.788211110833851	39.2851453408051	43.5071448362999	7.49420356236222e-35	32.6988774105025	35.8867525107557
SDL+AO	L	128.8	ONL	34.5609801203561	0.78733306443624	39.1104052672151	43.8962640862835	6.88820419912924e-35	32.9685924031472	36.153367837565
SDL+AO	L	130.2	ONL	34.829145280083	0.786484407126428	38.9420675669727	44.2845973352962	6.31468549925083e-35	33.2382547414124	36.4200358187537
SDL+AO	L	131.6	ONL	35.0973104398099	0.785665234140649	38.7800934020436	44.6720930425272	5.77261668232275e-35	33.5078643326914	36.6867565469285
SDL+AO	L	133	ONL	35.3654755995369	0.78487563779708	38.6244453213491	45.0586996161553	5.26115410283334e-35	33.7774210879646	36.9535301111091
SDL+AO	L	134.4	ONL	35.6336407592638	0.784115707445837	38.475087261005	45.444365443636	4.77958874471592e-35	34.0469249217792	37.2203565967485
SDL+AO	L	135.8	ONL	35.9018059189907	0.783385529420234	38.3319845445509	45.8290389223309	4.32729946054873e-35	34.3163757522283	37.4872360857531
SDL+AO	L	137.2	ONL	36.1699698067952	0.782685193747259	38.195105202218	46.2126664663533	3.90371031790064e-35	34.5857722171161	37.7541673964743
SDL+AO	L	138.6	ONL	36.4381022298217	0.782014930874086	38.0644465819786	46.5951490070573	3.50823306374323e-35	34.8550837843859	38.0211206752575
SDL+AO	L	140	ONL	36.7061424078593	0.781375076325746	37.9400281539315	46.9763414779779	3.14027589002044e-35	35.1242491482408	38.2880356674778
SDL+AO	L	141.4	ONL	36.9740303973093	0.780765886013976	37.8218555234738	47.3561038713818	2.7992528991622e-35	35.3932079779224	38.5548528166962
SDL+AO	L	142.8	ONL	37.2417041324348	0.780187549524576	37.7099232329683	47.7342969073639	2.48454051917286e-35	35.6618979351918	38.8215103296778
SDL+AO	L	144.2	ONL	37.5091040981456	0.779640169112155	37.6042108878988	48.1107895464911	2.19544720971656e-35	35.9302593836562	39.087948812635
SDL+AO	L	145.6	ONL	37.7761673784894	0.77912378467425	37.5046881612998	48.4854500935092	1.93118966177206e-35	36.1982293930384	39.3541053639403
SDL+AO	L	147	ONL	38.0428336081603	0.778638349854628	37.4113103223383	48.8581555419957	1.6908805081779e-35	36.4657477323626	39.619919483958
SDL+AO	L	148.4	ONL	38.3090424218527	0.778183743860999	37.3240206435216	49.2287878332956	1.47352328942402e-35	36.7327542982802	39.8853305454253
SDL+AO	L	149.8	ONL	38.5747326040454	0.777759774430944	37.2427510611909	49.5972328117238	1.27801635311791e-35	36.9991882594339	40.1502769486568
SDL+AO	L	151.2	ONL	38.8398420890013	0.777366177484997	37.167422172706	49.9633804684677	1.10316315753319e-35	37.2649880568957	40.414696121107
SDL+AO	L	152.6	ONL	39.1043105114149	0.777002611728996	37.0979422465738	50.3271287909824	9.47686659064919e-36	37.5300939641441	40.6785270586857
SDL+AO	L	154	ONL	39.3680766557648	0.776668666897015	37.034208819608	50.688380172526	8.10249243231004e-36	37.7944455218668	40.9417077896628
SDL+AO	L	155.4	ONL	39.6310801567454	0.776363861432061	36.9761082472747	51.0470439513283	6.89473663439977e-36	38.057983242409	41.2041770710817
SDL+AO	L	156.8	ONL	39.8932580984041	0.776087649381828	36.9235169904319	51.4030317711923	5.83966754686326e-36	38.3206451968151	41.465870999993
SDL+AO	L	158.2	ONL	40.1545518158664	0.775839412322449	36.8763000281926	51.7562670548859	4.92339223904383e-36	38.582373830735	41.7267298009978
SDL+AO	L	159.6	ONL	40.4148992433955	0.775618472169194	36.8343132294707	52.1066744714911	4.13229264746198e-36	38.8431082900994	41.9866901966916
SDL+AO	L	161	ONL	40.6742383152544	0.775424087296223	36.7974025272619	52.4541847250049	3.45319949869358e-36	39.1027878288816	42.2456888016272
SDL+AO	L	162.4	ONL	40.9325095163531	0.775255454588242	36.7654042077808	52.7987378535678	2.87354491226286e-36	39.3613543562785	42.5036646764278
SDL+AO	L	163.8	ONL	41.1896507809548	0.775111714449155	36.7381457456738	53.1402764441856	2.38150459112027e-36	39.6187473268009	42.7605542351086
SDL+AO	L	165.2	ONL	41.445600893538	0.774991951440993	36.7154457971125	53.4787500908564	1.96608241084685e-36	39.8749071401985	43.0162946468774
SDL+AO	L	166.6	ONL	41.7003003390126	0.774895198740628	36.697114906921	53.8141162918348	1.61717213751348e-36	40.1297759840736	43.2708246939516
SDL+AO	L	168	ONL	41.9536862014263	0.77482043838232	36.682955408717	54.1463339416004	1.32559860364014e-36	40.383292732381	43.5240796704716
SDL+AO	L	169.4	ONL	42.2056981154733	0.774766607061965	36.6727623728434	54.4753706868238	1.08311079048482e-36	40.6353988870062	43.7759973439403
SDL+AO	L	170.8	ONL	42.4562757158479	0.774732598841536	36.6663239627633	54.8011995097832	8.82368721764802e-37	40.8860360226251	44.0265154090707
SDL+AO	L	172.2	ONL	42.7053569368132	0.774717265571915	36.6634213580145	55.123796557299	7.16907628161475e-37	41.1351440857779	44.2755697878485
SDL+AO	L	173.6	ONL	42.9528814130635	0.774719424780761	36.6638300906388	55.4431450137175	5.81082359460439e-37	41.3826647821703	44.5230980439567
SDL+AO	L	175	ONL	43.1987879290776	0.774737859782296	36.6673199113805	55.7592318274165	4.70008927537194e-37	41.6285390260796	44.7690368320756
SDL+AO	L	176.4	ONL	43.4430152693341	0.774771324379168	36.6736555294588	56.0720484901082	3.79495956579752e-37	41.8727077825782	45.01332275609
SDL+AO	L	177.8	ONL	43.6855022183117	0.774818546674714	36.6825971899833	56.3815907683117	3.05974527045852e-37	42.1151120610903	45.2558923755331
SDL+AO	L	179.2	ONL	43.9261875604892	0.774878233003594	36.6939012816067	56.6878584138594	2.46428077078454e-37	42.3556929087293	45.4966822122492
SDL+AO	L	180.6	ONL	44.1650109305609	0.774949074507642	36.7073214547731	56.9908557650976	1.98324239156456e-37	42.5943922492034	45.7356296119184
SDL+AO	L	182	ONL	44.4019111130054	0.775029746731913	36.7226084288936	57.2905895550926	1.59551476692823e-37	42.8311511832781	45.9726710427328
SDL+AO	L	183.4	ONL	44.6368260420859	0.775118913036229	36.7395105335019	57.5870686308484	1.28359615008462e-37	43.0659099829703	46.2077421012016
SDL+AO	L	184.8	ONL	44.8696962027123	0.775215240237451	36.7577765817695	57.8803071376262	1.03305359829874e-37	43.298611465167	46.4407809402576
SDL+AO	L	186.2	ONL	45.1004595291477	0.775317386429768	36.7771534842112	58.1703187862576	8.32056848342371e-38	43.5291959117809	46.6717231465145
SDL+AO	L	187.6	ONL	45.3290556560863	0.775424019816104	36.7973897561754	58.4571208754101	6.70947034759383e-38	43.7576052879524	46.9005060242202
SDL+AO	L	189	ONL	45.5554225177914	0.775533811087085	36.8182340239156	58.7407304059835	5.41876896574807e-38	43.983779854609	47.1270651809738
SDL+AO	L	190.4	ONL	45.7794997489572	0.775645451107158	36.8394383479974	59.0211670597841	4.38491732752222e-38	44.2076615384034	47.351337959511
SDL+AO	L	191.8	ONL	46.0012269842779	0.775757649732304	36.860757982318	59.2984510048363	3.55665373695852e-38	44.4291922333778	47.5732617351781
SDL+AO	L	193.2	ONL	46.2205413078013	0.775869129380721	36.8819501476407	59.5726000139912	2.89276792988005e-38	44.6483112615856	47.7927713540169
SDL+AO	L	194.6	ONL	46.437383204437	0.775978655749829	36.9027798801578	59.8436346932307	2.36018020231039e-38	44.8649612707721	48.0098051381019
SDL+AO	L	196	ONL	46.6516906084483	0.77608501719964	36.9230161375141	60.1115722820965	1.93243051692479e-38	45.0790823189414	48.2242988979552
SDL+AO	L	197.4	ONL	46.8634031545294	0.776187048986683	36.942436443824	60.3764301603716	1.58837303605627e-38	45.2906160829186	48.4361902261402
SDL+AO	L	198.8	ONL	47.0724604773746	0.77628363127596	36.96082656102	60.6382236863641	1.31114157206655e-38	45.499504161323	48.6454167934263
SDL+AO	L	200.2	ONL	47.2787996610316	0.77637368190742	36.9779791675047	60.8969633603183	1.08730447953257e-38	45.7056855365077	48.8519137855555
SDL+AO	L	201.6	ONL	47.48236119041	0.776456191113964	36.993700535152	61.152659652682	9.06158342954995e-39	45.9091024651268	49.0556199156932
SDL+AO	L	203	ONL	47.6830829997732	0.776530198110728	37.0078061424982	61.4053170318225	7.59190579490599e-39	46.1096945675388	49.2564714320076
SDL+AO	L	204.4	ONL	47.8809047238153	0.776594818149503	37.0201259046454	61.6549371754856	6.39623346394807e-39	46.3074030313529	49.4544064162777
SDL+AO	L	205.8	ONL	48.0757642967995	0.776649231260146	37.0305021047923	61.9015153324682	5.42063906209715e-39	46.5021672301786	49.6493613634205
SDL+AO	L	207.2	ONL	48.2676022036357	0.776692710416016	37.0387948410215	62.1450434081999	4.62213765834548e-39	46.6939289252178	49.8412754820536
SDL+AO	L	208.6	ONL	48.456356378587	0.776724601270396	37.0448782356385	62.3855048486075	3.96649358173184e-39	46.8826271993748	50.0300855577992
SDL+AO	L	210	ONL	48.6419664563477	0.776744350794869	37.048645964659	62.6228776644088	3.42636643987572e-39	47.0682026580317	50.2157302546637
SDL+AO	L	211.4	ONL	48.8243703711809	0.77675149594734	37.0500091558561	62.8571307888295	2.97991937262866e-39	47.250594047957	50.3981466944049
SDL+AO	L	212.8	ONL	49.0035077577809	0.776745688417856	37.0489011584736	63.088226286258	2.6096577654587e-39	47.4297416147148	50.577273900847
SDL+AO	L	214.2	ONL	49.1793165504109	0.776726683506457	37.0452754570955	63.3161156874329	2.30155956403506e-39	47.6055837212439	50.7530493795779
SDL+AO	L	215.6	ONL	49.3517372339807	0.776694369662306	37.0391113273238	63.5407428734652	2.04433871969855e-39	47.7780610471234	50.9254134208379
SDL+AO	L	217	ONL	49.5207110072558	0.776648771446503	37.030414402245	63.76204125711	1.8288955340214e-39	47.9471147465862	51.0943072679253
SDL+AO	L	218.4	ONL	49.6862331147616	0.776590451931671	37.0192933790993	63.9799690959028	1.64760598992e-39	48.1127390751485	51.2597271543746
SDL+AO	L	219.8	ONL	49.8483577103175	0.776520513625056	37.0059600520182	64.1945149363908	1.49409007801794e-39	48.2749862517488	51.4217291688863
SDL+AO	L	221.2	ONL	50.0071390601674	0.776440126023405	36.9906390708112	64.4056603775524	1.363262770634e-39	48.4339084902017	51.5803696301332
SDL+AO	L	222.6	ONL	50.1626320578076	0.776350527091116	36.9735681105932	64.6133805637518	1.25104139426542e-39	48.5895585116106	51.7357056040047
SDL+AO	L	224	ONL	50.3148901561126	0.776252980713396	36.9549896604894	64.8176450283925	1.15414133940294e-39	48.7419875512206	51.8877927610046
SDL+AO	L	225.4	ONL	50.4639707126222	0.77614881389653	36.9351580164217	65.01842147935	1.06988401159225e-39	48.8912506386608	52.0366907865837
SDL+AO	L	226.8	ONL	50.6099279438235	0.77603934696287	36.914325906417	65.2156725582176	9.96095494456935e-40	49.037399674678	52.1824562129691
SDL+AO	L	228.2	ONL	50.7528152159879	0.77592590477833	36.8927465707449	65.4093579083265	9.30993980725505e-40	49.1804857023915	52.3251447295843
SDL+AO	L	229.6	ONL	50.8926866589991	0.775809816189066	36.8706736081293	65.5994363528347	8.73107898039194e-40	49.3205605221824	52.4648127958157
SDL+AO	L	231	ONL	51.0296005672158	0.775692416657261	36.8483614429149	65.7858701095993	8.21211024089057e-40	49.457680087994	52.6015210464375
SDL+AO	L	232.4	ONL	51.1636094566938	0.775574987851289	36.826053829923	65.9686171654932	7.74295375969667e-40	49.5918946704018	52.7353242429858
SDL+AO	L	233.8	ONL	51.294769157748	0.775458795791354	36.803991112913	66.147639869636	7.31515337568097e-40	49.7232578823417	52.8662804331544
SDL+AO	L	235.2	ONL	51.42313303665	0.775345053669479	36.7824031820688	66.3229007437134	6.92169539331118e-40	49.8518209659028	52.9944451073972
SDL+AO	L	236.6	ONL	51.5487584509396	0.775234945899146	36.7615140745708	66.4943688666556	6.55667351467954e-40	49.9776392054642	53.1198776964149
SDL+AO	L	238	ONL	51.6716963894476	0.775129568231997	36.7415306594128	66.6620117554104	6.21527368985722e-40	50.1007616725175	53.2426311063777
SDL+AO	L	239.4	ONL	51.7920042963171	0.775029982704742	36.7226531203897	66.8258073262799	5.89343638005241e-40	50.2212439533704	53.3627646392639
SDL+AO	L	240.8	ONL	51.9097379152601	0.774937172947052	36.7050665428461	66.9857373312596	5.58786305406049e-40	50.3391400715676	53.4803357589526
SDL+AO	L	242.2	ONL	52.0249498489354	0.774852033550755	36.6889389739286	67.1417865557265	5.29592726817374e-40	50.4545010657639	53.5953986321068
SDL+AO	L	243.6	ONL	52.1376966912704	0.774775392434149	36.6744257343038	67.2939502214531	5.01551574815174e-40	50.5673820827714	53.7080112997694
SDL+AO	L	245	ONL	52.2480325721491	0.774707982313887	36.6616640876469	67.4422282523738	4.74502646044353e-40	50.6778359720767	53.8182291722215
SDL+AO	L	246.4	ONL	52.3560109444459	0.77465044386948	36.6507739134274	67.5866274379458	4.48328390873345e-40	50.7859150672178	53.9261068216739
SDL+AO	L	247.8	ONL	52.4616891657007	0.77460333286865	36.6418591222731	67.7271668473399	4.22945290126692e-40	50.8916757548788	54.0317025765225
SDL+AO	L	249.2	ONL	52.5651214524005	0.774567099049068	36.635003719549	67.8638706923318	3.98303448200132e-40	50.9951714660426	54.1350714387585
SDL+AO	L	250.6	ONL	52.6663603206011	0.774542090595683	36.6302727053477	67.9967699109762	3.74379642002159e-40	51.0964541086899	54.2362665325124
SDL+AO	L	252	ONL	52.7654640646612	0.774528561995854	36.6277136017156	68.125911236497	3.51169301657233e-40	51.1955815327179	54.3353465966044
SDL+AO	L	253.4	ONL	52.8624843504208	0.774526655127429	36.6273529048806	68.251342933735	3.28687220044824e-40	51.292605156174	54.4323635446677
SDL+AO	L	254.8	ONL	52.9574778584107	0.774536414004758	36.6291988921081	68.3731286236019	3.0695822691509e-40	51.387581582625	54.5273741341965
SDL+AO	L	256.2	ONL	53.0504987185147	0.774557774656321	36.6332397111711	68.4913384828571	2.86015992079709e-40	51.4805650535315	54.6204323834979
SDL+AO	L	257.6	ONL	53.1416027610477	0.774590570103156	36.6394443130462	68.6060543623331	2.65897703880858e-40	51.5716116906264	54.7115938314691
SDL+AO	L	259	ONL	53.2308449661092	0.77463452895684	36.6477621646239	68.71736667586	2.46641417893464e-40	51.6607769477574	54.800912984461
SDL+AO	L	260.4	ONL	53.318277849755	0.77468928022213	36.6581241229839	68.8253719406919	2.28283029098871e-40	51.7481139887084	54.8884417108017
SDL+AO	L	261.8	ONL	53.4039580925157	0.774754352694339	36.6704422757548	68.9301814269186	2.10852999606589e-40	51.8336803168456	54.9742358681857
SDL+AO	L	263.2	ONL	53.4879414381031	0.774829174354538	36.6846097704193	69.031914657396	1.94375610788103e-40	51.9175326749737	55.0583502012325
SDL+AO	L	264.6	ONL	53.5702804891761	0.774913088779442	36.7005038573156	69.1306951255065	1.78867001345748e-40	51.9997248124761	55.1408361658761
SDL+AO	L	266	ONL	53.6510318396623	0.775005340536186	36.717983053787	69.2266608157099	1.64334640469707e-40	52.080314643318	55.2217490360066
SDL+AO	L	267.4	ONL	53.7302480056174	0.775105097690526	36.7368913330133	69.3199517919699	1.50776972750399e-40	52.1593561376183	55.3011398736165
SDL+AO	L	268.8	ONL	53.8079872814	0.775211436239487	36.7570550977055	69.4107243082222	1.38183573242567e-40	52.2369092052028	55.3790653575973
SDL+AO	L	270.2	ONL	53.8842996324193	0.775323373810676	36.7782894931678	69.4991295923153	1.26535731706142e-40	52.3130255294625	55.4555737353761
SDL+AO	L	271.6	ONL	53.9592486275335	0.775439841065437	36.8003929124415	69.5853446908205	1.15806821586922e-40	52.3877705499425	55.5307267051244
SDL+AO	L	273	ONL	54.0328771706177	0.775559727566843	36.8231556320371	69.6695241514597	1.05964588140859e-40	52.4611891136876	55.6045652275479
SDL+AO	L	274.4	ONL	54.1052472167022	0.775681853379434	36.8463543658535	69.7518537799749	9.69704532447323e-41	52.5333452412058	55.6771491921986
SDL+AO	L	275.8	ONL	54.1764170601457	0.775804982774882	36.8697548155099	69.8325201088148	8.87822787456795e-41	52.6042993907179	55.7485347295734
SDL+AO	L	277.2	ONL	54.2464332654948	0.77592787619452	36.893121512967	69.9116953131551	8.13546177740776e-41	52.6741002980398	55.8187662329498
SDL+AO	L	278.6	ONL	54.3153594016078	0.776049226496118	36.9162056845148	69.9895799739961	7.46403010265311e-41	52.7428138224161	55.8879049807996
SDL+AO	L	280	ONL	54.3832383723601	0.776167743733798	36.9387613674192	70.06634688366	6.85915081863405e-41	52.8104851287017	55.9559916160184
SDL+AO	L	281.4	ONL	54.4501406349374	0.77628207341672	36.9605298708133	70.1422105437538	6.3160485533984e-41	52.8771870488526	56.0230942210221
SDL+AO	L	282.8	ONL	54.5161074793869	0.776390927096246	36.9812646624106	70.2173422907978	5.8300313944296e-41	52.9429631326074	56.0892518261664
SDL+AO	L	284.2	ONL	54.5811939724112	0.776493001063428	37.0007159453135	70.2919329571043	5.39656743338588e-41	53.0078707336593	56.1545172111631
SDL+AO	L	285.6	ONL	54.6454669105246	0.776586964423653	37.0186284367457	70.3661913139116	5.0113831888968e-41	53.0719789836314	56.2189548374179
SDL+AO	L	287	ONL	54.7089712444459	0.776671606488833	37.0347695427573	70.4402874874924	4.6703856159179e-41	53.1353349580159	56.2826075308759
SDL+AO	L	288.4	ONL	54.7717652685336	0.776745705197886	37.0489043735237	70.5144101885698	4.36981490386761e-41	53.1979990960731	56.3455314409942
SDL+AO	L	289.8	ONL	54.8339040494904	0.776808119948683	37.0608135443032	70.588736962627	4.10618332159057e-41	53.260028466668	56.4077796323127
SDL+AO	L	291.2	ONL	54.8954458816747	0.776857761095116	37.0702874686875	70.6634452673679	3.87632876238041e-41	53.3214832768762	56.4694084864732
SDL+AO	L	292.6	ONL	54.9564373296335	0.776893682671313	37.0771441686986	70.7386847846005	3.67735056794733e-41	53.3824117517926	56.5304629074744
SDL+AO	L	294	ONL	55.0169366877252	0.776914987234441	37.0812112265987	70.8146162600971	3.5066844745424e-41	53.4428737607926	56.5909996146578
SDL+AO	L	295.4	ONL	55.0769974088244	0.77692093099294	37.0823459552247	70.891380591888	3.36201961016097e-41	53.5029240617799	56.651070755869
SDL+AO	L	296.8	ONL	55.1366749741184	0.776910907184536	37.0804323185529	70.9691091529779	3.24130760563809e-41	53.5626191999772	56.7107307482597
SDL+AO	L	298.2	ONL	55.1959992079928	0.776885046865524	37.0754956868251	71.0478331777534	3.14219389638421e-41	53.6219887694673	56.7700096465184
SDL+AO	L	299.6	ONL	55.2549609768877	0.776844303556729	37.0677189495194	71.1274585189164	3.06201831631811e-41	53.6810219637273	56.8288999900481
SDL+AO	L	301	ONL	55.3135572106157	0.776789721337741	37.0573026722315	71.2078902323244	2.99846326085488e-41	53.7397138802416	56.8874005409897
SDL+AO	L	302.4	ONL	55.3717977954138	0.776722404296425	37.0444591448937	71.28904417991	2.94949075246933e-41	53.7980724672974	56.9455231235302
SDL+AO	L	303.8	ONL	55.4296715629958	0.776643608459467	37.0294297937985	71.3707947367839	2.91324963363263e-41	53.8560843520863	57.0032587739053
SDL+AO	L	305.2	ONL	55.4871689797593	0.776554690109081	37.0124751795607	71.4530086373763	2.88802095081086e-41	53.9137376207288	57.0606003387897
SDL+AO	L	306.6	ONL	55.5442966938572	0.776456961658743	36.993847394711	71.5355769046079	2.87227327937651e-41	53.9710366181485	57.1175567695659
SDL+AO	L	308	ONL	55.6010544651152	0.77635179920968	36.9738104753392	71.6183752284939	2.86455504929415e-41	54.0279786896204	57.1741302406099
SDL+AO	L	309.4	ONL	55.6574343633309	0.776240644184357	36.9526406074663	71.7012627209355	2.86345399249424e-41	54.0845533763724	57.2303153502893
SDL+AO	L	310.8	ONL	55.7134228151177	0.776124998282549	36.9306250711857	71.7840849584839	2.86756348652806e-41	54.1407444714179	57.2861011588175
SDL+AO	L	312.2	ONL	55.7690381984405	0.776006195938678	36.9080188709458	71.8667434491046	2.87559962939097e-41	54.1965680128917	57.3415083839893
SDL+AO	L	313.6	ONL	55.8242693554411	0.775885699929108	36.8851009788771	71.9490890997756	2.88621548800526e-41	54.2520102789424	57.3965284319399
SDL+AO	L	315	ONL	55.8790990416334	0.77576495495788	36.8621464258003	72.0309659317716	2.89808059336016e-41	54.3070514935437	57.4511465897231
SDL+AO	L	316.4	ONL	55.9335517320378	0.775645239829819	36.839398215698	72.1122864678573	2.90992427039486e-41	54.3617138915761	57.5053895724995
SDL+AO	L	317.8	ONL	55.9876016695847	0.775527937414557	36.8171186657715	72.1928881843191	2.92044896929523e-41	54.4159692942649	57.5592340449045
SDL+AO	L	319.2	ONL	56.0412538990271	0.775414300933289	36.7955450188368	72.2726597014987	2.92840481036144e-41	54.4698205524599	57.6126872455943
SDL+AO	L	320.6	ONL	56.094516692774	0.775305502727672	36.7748987794807	72.3515007895892	2.93260470062472e-41	54.5232738869322	57.6657594986158
SDL+AO	L	322	ONL	56.1473634920557	0.775202746589042	36.7554070875476	72.4292628465378	2.93190110126286e-41	54.5763006327259	57.7184263513856
SDL+AO	L	323.4	ONL	56.1998179597648	0.775107009546396	36.7372538017938	72.50588275889	2.92529202776826e-41	54.62892274408	57.7707131754496
SDL+AO	L	324.8	ONL	56.2518551613874	0.775019332321908	36.7206346774608	72.5812283841494	2.91184545347485e-41	54.681113466586	57.8225968561888
SDL+AO	L	326.2	ONL	56.3034809329486	0.774940561927772	36.7057086342934	72.6552250573721	2.89081785599529e-41	54.7328771557479	57.8740847101494
SDL+AO	L	327.6	ONL	56.3547027451576	0.774871463515412	36.6926190559171	72.7278076411401	2.8616187006896e-41	54.7842199451252	57.9251855451901
SDL+AO	L	329	ONL	56.4055017397002	0.774812763870817	36.6815021016871	72.7988804132616	2.82383616616902e-41	54.8351217063586	57.9758817730419
SDL+AO	L	330.4	ONL	56.45587929023	0.774765021729269	36.6724622161765	72.8683893914324	2.77728473156805e-41	54.8855828370917	58.0261757433682
SDL+AO	L	331.8	ONL	56.5058388276717	0.774728699146785	36.6655857193679	72.9362922657985	2.72197562104836e-41	54.9356059612055	58.076071694138
SDL+AO	L	333.2	ONL	56.5553748373514	0.774704153825433	36.6609394083695	73.0025449819586	2.65814191703454e-41	54.9851849392955	58.1255647354074
SDL+AO	L	334.6	ONL	56.6044915518939	0.774691619398731	36.6585668698725	73.0671277892833	2.58621427333713e-41	55.0343235960103	58.1746595077775
SDL+AO	L	336	ONL	56.6531640367855	0.774691269195167	36.658500580373	73.1299890544048	2.50681522902571e-41	55.0829966939432	58.2233313796278
SDL+AO	L	337.4	ONL	56.7014151427907	0.774703064222728	36.6607331499034	73.1911589889994	2.4207393657115e-41	55.1312271521313	58.2716031334501
SDL+AO	L	338.8	ONL	56.7492268237234	0.774726929931787	36.6652507805416	73.2506185485511	2.32892000875274e-41	55.1789970543936	58.3194565930533
SDL+AO	L	340.2	ONL	56.7966004532372	0.774762638431988	36.6720109585828	73.3083884480872	2.23239833100398e-41	55.2263081723284	58.3668927341459
SDL+AO	L	341.6	ONL	56.8435317618012	0.774809860225305	36.6809522177736	73.3644919609978	2.13228610794317e-41	55.273156811775	58.4139067118273
SDL+AO	L	343	ONL	56.8900205196688	0.774868143225552	36.6919901242857	73.4189694298853	2.02973234831655e-41	55.3195435325794	58.4604975067583
SDL+AO	L	344.4	ONL	56.9360656745376	0.774936935302382	36.7050214896335	73.4718698784449	1.92588029532932e-41	55.3654682468773	58.5066631021978
SDL+AO	L	345.8	ONL	56.9816568806769	0.775015580610099	36.7199236103498	73.5232404435282	1.82184974548851e-41	55.4109217547538	58.5523920066001
SDL+AO	L	347.2	ONL	57.0268040138963	0.775103308842871	36.7365521563797	73.5731654907136	1.71868121210048e-41	55.4559152781444	58.5976927496481
SDL+AO	L	348.6	ONL	57.0714849986532	0.775199268565365	36.7547474062476	73.6216961404948	1.61735480856597e-41	55.5004282297146	58.6425417675917
SDL+AO	L	350	ONL	57.1157230543968	0.775302499688823	36.7743289453488	73.668952540874	1.51870597438087e-41	55.5444855075312	58.6869606012625
SDL+AO	L	351.4	ONL	57.1594900728602	0.775411970006968	36.7951025082905	73.7149957490939	1.42349796340453e-41	55.5880608085123	58.7309193372082
SDL+AO	L	352.8	ONL	57.202803955518	0.775526564915423	36.8168579485394	73.7599542599246	1.33232655680747e-41	55.6311739840156	58.7744339270204
SDL+AO	L	354.2	ONL	57.2456458979589	0.775645097177818	36.8393710144492	73.8039163868205	1.24569677650467e-41	55.6738083072281	58.8174834886897
SDL+AO	L	355.6	ONL	57.2880193311079	0.775766300443061	36.8624020472528	73.8470068864672	1.16397799431449e-41	55.7159694258537	58.860069236362
SDL+AO	L	357	ONL	57.3299284232591	0.775888891441419	36.8857077429132	73.889353302576	1.08741083448858e-41	55.7576637552837	58.9021930912344
SDL+AO	L	358.4	ONL	57.3713535683012	0.776011495853489	36.9090270222228	73.931061427385	1.01616695444386e-41	55.7988740967456	58.9438330398568
SDL+AO	L	359.8	ONL	57.4123126677089	0.776132756303691	36.9321015376276	73.9722839957604	9.50282375440566e-42	55.8396207301398	58.985004605278
SDL+AO	L	361.2	ONL	57.452779280946	0.776251210522947	36.954652486695	74.0131268101225	8.89771091712995e-42	55.8798797779207	59.0256787839713
SDL+AO	L	362.6	ONL	57.492780613343	0.776365487073621	36.976417874334	74.0537563436165	8.34518614394325e-42	55.9196808500056	59.0658803766804
SDL+AO	L	364	ONL	57.5322961927578	0.776474151982016	36.9971233572709	74.0942838160185	7.84409487932196e-42	55.9590059891102	59.1055863964053
SDL+AO	L	365.4	ONL	57.5713133118345	0.776575727372786	37.0164858222509	74.134834868716	7.39299469811623e-42	55.9978450803058	59.1447815433632
SDL+AO	L	366.8	ONL	57.609853944879	0.776668888415255	37.0342510005928	74.1755654232892	6.98970269382652e-42	56.0362224225983	59.1834854671597
SDL+AO	L	368.2	ONL	57.647896016349	0.77675223711953	37.0501504428239	74.2165818924804	6.63240544416631e-42	56.0741183937314	59.2216736389666
SDL+AO	L	369.6	ONL	57.6854360584137	0.776824467038901	37.0639330198042	74.2580061597429	6.31906014986629e-42	56.1115318189133	59.2593402979142
SDL+AO	L	371	ONL	57.7224689998424	0.776884310757411	37.0753550271123	74.2999545756907	6.04773737635695e-42	56.1484598515638	59.2964781481211
SDL+AO	L	372.4	ONL	57.7590160132408	0.776930685688813	37.0842081409236	74.3425598668853	5.8163168434726e-42	56.1849255647594	59.3331064617222
SDL+AO	L	373.8	ONL	57.7950550230666	0.776962482216186	37.0902791077718	74.3859019527089	5.62327898531342e-42	56.2209088304547	59.3692012156784
SDL+AO	L	375.2	ONL	57.8306003675005	0.776978801176462	37.0933952037304	74.4300877706526	5.46699125370879e-42	56.2564255648275	59.4047751701736
SDL+AO	L	376.6	ONL	57.8656224903849	0.776978802136673	37.0933953854776	74.4751624256104	5.346363726939e-42	56.2914476860262	59.4397972947437
SDL+AO	L	378	ONL	57.9001385433601	0.77696247949819	37.0902785839436	74.5211513698262	5.25918239685446e-42	56.3259923555064	59.4742847312138
SDL+AO	L	379.4	ONL	57.9341709004811	0.776930698114581	37.0842105051219	74.568003350972	5.20230596880453e-42	56.360080430204	59.5082613707582
SDL+AO	L	380.8	ONL	57.9677102520101	0.776884364653375	37.0753653035946	74.6156222076547	5.1732326254231e-42	56.393701009231	59.5417194947892
SDL+AO	L	382.2	ONL	58.0007538163879	0.776824460682312	37.0639317917085	74.6639128297323	5.16980204059833e-42	56.4268495880092	59.5746580447666
SDL+AO	L	383.6	ONL	58.0333168502493	0.776752184138947	37.0501403160977	74.7127823201179	5.18981347278775e-42	56.4595393204762	59.6070943800224
SDL+AO	L	385	ONL	58.0654297972482	0.776668878118381	37.0342490142642	74.7621430871829	5.23106099384381e-42	56.4917982929841	59.6390613015124
SDL+AO	L	386.4	ONL	58.0970834848661	0.776575762144093	37.0164924252787	74.8118680970192	5.29189426637538e-42	56.5236151923549	59.6705517773773
SDL+AO	L	387.8	ONL	58.1282670728531	0.776474131944392	36.9971195077564	74.8618204798303	5.37066423908797e-42	56.5549769042797	59.7015572414265
SDL+AO	L	389.2	ONL	58.1590107109593	0.776365451052076	36.9764109769446	74.9118995856221	5.46532823165449e-42	56.5859110106986	59.73211041122
SDL+AO	L	390.6	ONL	58.1893385988313	0.776251247188289	36.9546594286717	74.9619904761541	5.57370358566685e-42	56.6164390314981	59.7622381661645
SDL+AO	L	392	ONL	58.2192153201138	0.776132742705797	36.9320989046341	75.0119304555388	5.6942966461239e-42	56.6465234063065	59.7919072339211
SDL+AO	L	393.4	ONL	58.248672627957	0.776011460761242	36.9090202959643	75.0616138720644	5.82466911335816e-42	56.6761932178134	59.8211520381006
SDL+AO	L	394.8	ONL	58.2777404608282	0.775888915469782	36.8857122562523	75.1109331489062	5.96218595850744e-42	56.7054757506762	59.8500051709801
SDL+AO	L	396.2	ONL	58.3063762071032	0.775766285342938	36.8623991155813	75.159719246278	6.1049242108353e-42	56.7343263282122	59.8784260859942
SDL+AO	L	397.6	ONL	58.3346349534817	0.77564509658557	36.8393708340223	75.2078949641709	6.24963896919486e-42	56.7627973636901	59.9064725432734
SDL+AO	L	399	ONL	58.3624993191933	0.775526585221282	36.8168617299104	75.2553173951356	6.39368786741056e-42	56.790869312017	59.9341293263696
SDL+AO	L	400.4	ONL	58.3899673243787	0.775411944171998	36.7950975233232	75.3018673019394	6.53422143831253e-42	56.8185381051597	59.9613965435977
SDL+AO	L	401.8	ONL	58.4170857005339	0.77530252130508	36.7743329578758	75.3474728834873	6.66760877177258e-42	56.845848115684	59.9883232853838
[truncated: 9,489 more rows]
