# Supplementary material for: Sildenafil-evoked photoreceptor oxidative stress in vivo is unrelated to impaired visual performance in mice
Source: PLoS One. 2021 Mar 4;16(3):e0245161. doi: 10.1371/journal.pone.0245161 (PMC7932139; doi:10.1371/journal.pone.0245161)
Supplement: S4 File — This file contains the summary data and code needed to generate Fig 9. (ZIP) [file pone.0245161.s004.zip]

Archive with 3 entries (3 files):
- figure9.R
- figure9_estimate_data.txt
- figure9_estimate_data_description.txt
