# Supplementary material for: Sildenafil-evoked photoreceptor oxidative stress in vivo is unrelated to impaired visual performance in mice
Source: PLoS One. 2021 Mar 4;16(3):e0245161. doi: 10.1371/journal.pone.0245161 (PMC7932139; doi:10.1371/journal.pone.0245161)
Supplement: S4 File — This file contains the summary data and code needed to generate Fig 9. (ZIP) [file pone.0245161.s004.zip › figure9.R]

library(ggplot2)
library(dplyr)
library(cowplot)

setwd() # insert directory where data is located

figure9_estimates <- read.table("figure9_estimate_data.txt", header = TRUE)
figure9_estimates$treat <- factor(figure9_estimates$treat,
                                  levels = levels(figure9_estimates$treat)[c(3,6,7,4,5,1,2)])
figure9_raw_data <- read.table("OKT_raw_data.txt", header = TRUE)
figure9_raw_data$treat <- factor(figure9_raw_data$treat,
                                 levels = levels(figure9_raw_data$treat)[c(3,6,7,4,5,1,2)])

# average raw data over side
figure9_raw_data <- figure9_raw_data %>% group_by(treat,mouse) %>% summarize(mSFT = mean(SFT), 
                                                                             mCthresh = mean(cthresh))
# convert cthresh to constrast sensitivity
figure9_raw_data$CS <- 100 / figure9_raw_data$mCthresh  

# Create contrast sensitivity estimate data set
cs_dat <- figure9_estimates[figure9_estimates$measure == "cthresh", ]

# Convert cthresh to contrast sensitivity
cs_dat[!is.na(cs_dat$treat), c("estimate","lower","upper")] <- 
  lapply(cs_dat[!is.na(cs_dat$treat), c("estimate", "lower","upper")], function(x) 100 / exp(x))

# Convert comparison estimates to ratios
cs_dat[is.na(cs_dat$treat), c("estimate","lower","upper")] <- 
  lapply(cs_dat[is.na(cs_dat$treat), c("estimate","lower","upper")], function(x) exp(x))

# Create SFT data set
ac_dat<-figure9_estimates[figure9_estimates$measure == "SFT",]

# Function to create basic plot
baseplot <- function(dat){
  plot<-
  ggplot(dat[!is.na(dat$treat),], aes(x = treat, y = estimate, fill = treat)) +
  geom_bar(stat="identity", colour = "black",position = "dodge",alpha = 0.9) +
  scale_fill_manual(values=c("white","#238B45","#CB181D","#00441B","#67000D","#74C476","#EF3B2C"))+
  theme_bw() + 
  xlab(NULL) +
  theme(legend.position = "none",
        panel.grid.major = element_blank(),
        panel.grid.minor = element_blank(),
        panel.border = element_blank(),
        axis.line = element_line(),
        axis.text = element_text(size=8, color="black"),
        axis.title.y = element_text(size=10, color="black")) +
  geom_errorbar(aes(ymin = lower, ymax = upper, width = 0.25),position = position_dodge(0.9),size = 0.7) 
  return(plot)
}

# Figure 9a
figure9a<-baseplot(cs_dat) + 
            scale_y_continuous(limits = c(0,32),breaks = c(seq(0,29,2)), expand = c(0,0)) +
            geom_jitter(data=figure9_raw_data,aes(x = treat,y = CS),width = 0.25) +
            annotate("segment", x = "saline",xend = "SDL",size = 1.1,
                     y = max(figure9_raw_data$CS) + 1.5, yend = max(figure9_raw_data$CS) + 1.5) +
            annotate("segment", x = "saline",xend = "SDL+AO",size = 1.1,
                     y = max(figure9_raw_data$CS) + 2, yend = max(figure9_raw_data$CS) + 2) +
            ylab("Contrast Sensitivity (unitless)") +
            scale_x_discrete(labels=c("Uninjected","SLL","SLL+AO","SDL","SDL+AO","24hr","24hr+AO"))

# Figure 9b
figure9b <- baseplot(ac_dat) +
            coord_cartesian(ylim = c(0.34,0.43)) +
            scale_y_continuous(breaks = c(seq(0.34,0.42,0.01)),expand = c(0,0))+
            geom_jitter(data = figure9_raw_data, aes(x = treat,y = mSFT),width = 0.25) + 
            ylab("SFT (c/d)") +
            scale_x_discrete(labels=c("Uninjected","SLL","SLL+AO","SDL","SDL+AO","24hr","24hr+AO"))


# Figure 9
plot_grid(figure9a,figure9b,labels=c("A)","B)"))
