# Supplementary material for: Sildenafil-evoked photoreceptor oxidative stress in vivo is unrelated to impaired visual performance in mice
Source: PLoS One. 2021 Mar 4;16(3):e0245161. doi: 10.1371/journal.pone.0245161 (PMC7932139; doi:10.1371/journal.pone.0245161)
Supplement: S4 File — This file contains the summary data and code needed to generate Fig 9. (ZIP) [file pone.0245161.s004.zip › figure9_estimate_data.txt]

measure	treat	comparison1	comparison2	estimate	pvalue	lower	upper
cthresh	SLL	NA	NA	1.434	NA	1.3386	1.5294
cthresh	SLL+AO	NA	NA	1.4063	NA	1.3192	1.4934
cthresh	24hr	NA	NA	1.4063	NA	1.3192	1.4934
cthresh	24hr+AO	NA	NA	1.4458	NA	1.3587	1.5329
cthresh	SDL	NA	NA	1.5964	NA	1.501	1.6918
cthresh	SDL+AO	NA	NA	1.7534	NA	1.658	1.8488
cthresh	saline	NA	NA	1.4063	NA	1.3192	1.4934
cthresh	NA	24hr	24hr+AO	0.0395	1.00e+00	-0.1403	0.2194
cthresh	NA	24hr	saline	0	1.00e+00	-0.1798	0.1798
cthresh	NA	24hr+AO	saline	0.0395	1.00e+00	-0.1403	0.2194
cthresh	NA	SDL	saline	0.1901	4.19e-02	0.0015	0.3787
cthresh	NA	SDL	SDL+AO	0.1571	1.68e-01	-0.0399	0.3541
cthresh	NA	SDL+AO	saline	0.3472	4.51e-05	0.1586	0.5358
cthresh	NA	SLL	saline	0.0277	1.00e+00	-0.1609	0.2163
cthresh	NA	SLL	SLL+AO	-0.0277	1.00e+00	-0.2163	0.1609
cthresh	NA	SLL+AO	saline	0	1.00e+00	-0.1798	0.1798
SFT	SLL	NA	NA	0.4165	NA	0.4103	0.4227
SFT	SLL+AO	NA	NA	0.4155	NA	0.4098	0.4212
SFT	24hr	NA	NA	0.413	NA	0.4073	0.4187
SFT	24hr+AO	NA	NA	0.4152	NA	0.4096	0.4209
SFT	SDL	NA	NA	0.4127	NA	0.4065	0.4189
SFT	SDL+AO	NA	NA	0.4131	NA	0.4069	0.4193
SFT	saline	NA	NA	0.4171	NA	0.4114	0.4228
SFT	NA	24hr	24hr+AO	0.0022	1.00e+00	-0.0095	0.014
SFT	NA	24hr	saline	-0.0041	1.00e+00	-0.0158	0.0077
SFT	NA	24hr+AO	saline	-0.0018	1.00e+00	-0.0136	0.0099
SFT	NA	SDL	saline	-0.0044	1.00e+00	-0.0167	0.0079
SFT	NA	SDL	SDL+AO	4e-04	1.00e+00	-0.0125	0.0133
SFT	NA	SDL+AO	saline	-0.004	1.00e+00	-0.0163	0.0083
SFT	NA	SLL	saline	-6e-04	1.00e+00	-0.0129	0.0117
SFT	NA	SLL	SLL+AO	-0.001	1.00e+00	-0.0133	0.0113
SFT	NA	SLL+AO	saline	-0.0016	1.00e+00	-0.0133	0.0102
