# Supplementary material for: Sildenafil-evoked photoreceptor oxidative stress in vivo is unrelated to impaired visual performance in mice
Source: PLoS One. 2021 Mar 4;16(3):e0245161. doi: 10.1371/journal.pone.0245161 (PMC7932139; doi:10.1371/journal.pone.0245161)
Supplement: S4 File — This file contains the summary data and code needed to generate Fig 9. (ZIP) [file pone.0245161.s004.zip › figure9_estimate_data_description.txt]

Variable Description

treat: treatment (saline, SLL, SLL+AO, SDL, SDL+AO, 24hr, 24hr+AO)
Estimate: model estimates
Probt: Pr > |t|
Lower: lower 95% confidence interval
Upper: upper 95% confidence interval
measure: measure (cthresh,SFT)
comparison1: treatment for comparison 
comparison2: treatment for comparison
